# Supplementary material for: X-chromosome-linked miR548am-5p is a key regulator of sex disparity in the susceptibility to mitochondria-mediated apoptosis
Source: Cell Death Dis. 2019 Sep 11;10(9):673. doi: 10.1038/s41419-019-1888-3 (PMC6739406; doi:10.1038/s41419-019-1888-3)
Supplement: Supplementary file 5 — Supplementary tables [file 41419_2019_1888_MOESM5_ESM.xlsx]

## Sheet: Table S1
Genes defined "escapers" according to Carrel et al. (data from Carrel et al., 2005, supplementary table S3)
Number of hybrid lines in which the gene is expressed accordiing to Carrel et al. 2005	ID1 (gene name)	ID2 (gene name, aliases)	ID3 (Unigene)				All gene name IDs (HGNC checked, alphabetical order)				Gene name	Uniprot AC	Uniprot name	Description	Unigene ID						Uniprot AC	Ensembl Transcript ID (ENST)
9 / 9	PLCXD1	FLJ11323	Hs.378766				AP1S2				AP1S2	P56377	AP1S2_HUMAN	AP-1 complex subunit sigma-2 (Adaptor protein complex AP-1 subunit sigma-1B) (Adaptor-related protein complex 1 subunit sigma-1B) (Clathrin assembly protein complex 1 sigma-1B small chain) (Golgi adaptor HA1/AP1 adaptin sigma-1B subunit) (Sigma 1B subunit of AP-1 clathrin) (Sigma-adaptin 1B) (Sigma1B-adaptin)	Hs.121592;						P56377	ENST00000329235
9 / 9	PR48		Hs.124942				ARHGAP4				ARHGAP4	P98171	RHG04_HUMAN	Rho GTPase-activating protein 4 (Rho-GAP hematopoietic protein C1) (Rho-type GTPase-activating protein 4) (p115)	Hs.701324;						P98171	ENST00000350060
9 / 9	SLC25A6	ANT3	Hs.350927				ARSD				ARSD	P51689	ARSD_HUMAN	Arylsulfatase D (ASD) (EC 3.1.6.-)	Hs.528631;						P98171	ENST00000370028
9 / 9	LOC375793		Hs.495569				ARSE				ARSE	P51690	ARSE_HUMAN	Arylsulfatase E (ASE) (EC 3.1.6.-)	Hs.386975;						P51689	ENST00000381154
9 / 9	ASMTL		Hs.458420				ASMTL				ASMTL	O95671	ASML_HUMAN	N-acetylserotonin O-methyltransferase-like protein (ASMTL) (EC 2.1.1.-)	Hs.533514;						P51690	ENST00000381134
9 / 9	DHRSX	CXORF11	Hs.11779				AVPR2				AVPR2	P30518	V2R_HUMAN	Vasopressin V2 receptor (V2R) (AVPR V2) (Antidiuretic hormone receptor) (Renal-type arginine vasopressin receptor)	Hs.567240;						O95671	ENST00000381317
9 / 9	FLJ43159		Hs.192756				CA5B				CA5B	Q9Y2D0	CAH5B_HUMAN	Carbonic anhydrase 5B, mitochondrial (EC 4.2.1.1) (Carbonate dehydratase VB) (Carbonic anhydrase VB) (CA-VB)	Hs.653287;						O95671	ENST00000381333
9 / 9	FLJ39679		Hs.29952				CA5BP1				CA5BP1	Q8WTZ4	CA5BL_HUMAN	Putative inactive carbonic anhydrase 5B-like protein (CA-VB-like protein)	Hs.653287;Hs.732244;						O95671	ENST00000534940
9 / 9	CD99	MIC2	Hs.283477				CD99				CD99	P14209	CD99_HUMAN	CD99 antigen (12E7) (E2 antigen) (Protein MIC2) (T-cell surface glycoprotein E2) (CD antigen CD99)	Hs.653349;						P30518	ENST00000337474
9 / 9	XG		Hs.179675				CLTRN				TMEM27	Q9HBJ8	TMM27_HUMAN	Collectrin (Transmembrane protein 27)	Hs.129614;						P30518	ENST00000358927
9 / 9	GYG2		Hs.380757				CTPS2				CTPS2	Q9NRF8	PYRG2_HUMAN	CTP synthase 2 (EC 6.3.4.2) (CTP synthetase 2) (UTP--ammonia ligase 2)	Hs.227049;						P30518	ENST00000370049
9 / 9	ARSD		Hs.528631				CXorf38				CXorf38	Q8TB03	CX038_HUMAN	Uncharacterized protein CXorf38	Hs.495961;						P30518	ENST00000646375
9 / 9	ARSE	CDPX	Hs.386975				DDX3X				DDX3X	O00571	DDX3X_HUMAN	ATP-dependent RNA helicase DDX3X (EC 3.6.4.13) (DEAD box protein 3, X-chromosomal) (DEAD box, X isoform) (Helicase-like protein 2) (HLP2)	Hs.728563;Hs.743263;						Q9Y2D0	ENST00000318636
9 / 9	Hs.399941		Hs.399941				DHRSX				DHRSX	Q8N5I4	DHRSX_HUMAN	Dehydrogenase/reductase SDR family member on chromosome X (EC 1.1.-.-) (DHRSXY) (Short chain dehydrogenase/reductase family 46C member 1) (Short chain dehydrogenase/reductase family 7C member 6)	Hs.131452;						Q9Y2D0	ENST00000454127
9 / 9	FLJ43700	LOC389908	Hs.497008				DUSP21				DUSP21	Q9H596	DUS21_HUMAN	Dual specificity protein phosphatase 21 (EC 3.1.3.16) (EC 3.1.3.48) (Low molecular weight dual specificity phosphatase 21) (LMW-DSP21)	Hs.534478;						P14209	ENST00000381187
9 / 9	AA971220		AA971220				EIF1AX				EIF1AX	P47813	IF1AX_HUMAN	Eukaryotic translation initiation factor 1A, X-chromosomal (eIF-1A X isoform) (Eukaryotic translation initiation factor 4C) (eIF-4C)	Hs.522590;						P14209	ENST00000381192
9 / 9	NLGN4X	KIAA1260	Hs.21107				EIF2S3				EIF2S3	P41091	IF2G_HUMAN	Eukaryotic translation initiation factor 2 subunit 3 (Eukaryotic translation initiation factor 2 subunit gamma X) (eIF-2-gamma X) (eIF-2gX)	Hs.539684;						P14209	ENST00000482405
9 / 9	FLJ12417		Hs.226469				FAM9C				FAM9C	Q8IZT9	FAM9C_HUMAN	Protein FAM9C	Hs.667546;						P14209	ENST00000611428
9 / 9	STS		Hs.79876				FUNDC1				FUNDC1	Q8IVP5	FUND1_HUMAN	FUN14 domain-containing protein 1	Hs.7549;						P14209	ENST00000623253
9 / 9	Hs.186498		Hs.186498				GAB3				GAB3	Q8WWW8	GAB3_HUMAN	GRB2-associated-binding protein 3 (GRB2-associated binder 3) (Growth factor receptor bound protein 2-associated protein 3)	Hs.496982;						Q9HBJ8	ENST00000380342
9 / 9	Hs.495638		Hs.495638				GEMIN8				GEMIN8	Q9NWZ8	GEMI8_HUMAN	Gem-associated protein 8 (Gemin-8) (Protein FAM51A1)	Hs.592237;						Q9NRF8	ENST00000359276
9 / 9	PNPLA4	GS2 / DXS1283E	Hs.264				GPM6B				GPM6B	Q13491	GPM6B_HUMAN	Neuronal membrane glycoprotein M6-b (M6b)	Hs.495710;						Q9NRF8	ENST00000380241
9 / 9	Hs.495641		Hs.495641				GPR143				GPR143	P51810	GP143_HUMAN	G-protein coupled receptor 143 (Ocular albinism type 1 protein)	Hs.74124;						Q9NRF8	ENST00000443824
9 / 9	Hs.348675		Hs.348675				GYG2				GYG2	O15488	GLYG2_HUMAN	Glycogenin-2 (GN-2) (GN2) (EC 2.4.1.186)	Hs.567381;Hs.701629;						Q8TB03	ENST00000327877
9 / 9	MGC17403		Hs.222855				IKBKG				IKBKG	Q9Y6K9	NEMO_HUMAN	NF-kappa-B essential modulator (NEMO) (FIP-3) (IkB kinase-associated protein 1) (IKKAP1) (Inhibitor of nuclear factor kappa-B kinase subunit gamma) (I-kappa-B kinase subunit gamma) (IKK-gamma) (IKKG) (IkB kinase subunit gamma) (NF-kappa-B essential modifier)	Hs.43505;						Q8TB03	ENST00000378421
9 / 9	RAB9A		Hs.444327				INE1				INE1	O15225	INE1_HUMAN	Putative inactivation escape 1 protein	Hs.657350;						Q8TB03	ENST00000378426
9 / 9	SEDL		Hs.472258				INE2				INE2			Long non-coding RNA							O00571	ENST00000457138
9 / 9	Hs.41434		Hs.41434				IQSEC2				IQSEC2	Q5JU85	IQEC2_HUMAN	IQ motif and SEC7 domain-containing protein 2	Hs.496138;						O00571	ENST00000478993
9 / 9	AA952971		Hs.546217				KDM5C				KDM5C	P41229	KDM5C_HUMAN	Lysine-specific demethylase 5C (EC 1.14.11.-) (Histone demethylase JARID1C) (Jumonji/ARID domain-containing protein 1C) (Protein SmcX) (Protein Xe169)	Hs.631768;						O00571	ENST00000629496
9 / 9	FAM51A1	XE59, FLJ20514	Hs.528647				KDM6A				KDM6A	O15550	KDM6A_HUMAN	Lysine-specific demethylase 6A (EC 1.14.11.-) (Histone demethylase UTX) (Ubiquitously-transcribed TPR protein on the X chromosome) (Ubiquitously-transcribed X chromosome tetratricopeptide repeat protein)	Hs.522616;						O00571	ENST00000629785
9 / 9	PIR		Hs.424966				L1CAM				L1CAM	P32004	L1CAM_HUMAN	Neural cell adhesion molecule L1 (N-CAM-L1) (NCAM-L1) (CD antigen CD171)	Hs.522818;						O00571	ENST00000630255
9 / 9	TMEM27	NX17	Hs.129614				MAOA				MAOA	P21397	AOFA_HUMAN	Amine oxidase [flavin-containing] A (EC 1.4.3.4) (Monoamine oxidase type A) (MAO-A)	Hs.183109;						O00571	ENST00000644876
9 / 9	CA5BL	LOC340591	Hs.31535				MXRA5				MXRA5	Q9NR99	MXRA5_HUMAN	Matrix-remodeling-associated protein 5 (Adhesion protein with leucine-rich repeats and immunoglobulin domains related to perlecan) (Adlican)	Hs.369422;						Q8N5I4	ENST00000334651
9 / 9	CA5B	INE2	Hs.162613				NAP1L3				NAP1L3	Q99457	NP1L3_HUMAN	Nucleosome assembly protein 1-like 3	Hs.21365;Hs.732006;						Q9H596	ENST00000339042
9 / 9	AP1S2	SIGMA1B	Hs.40368				NLGN4X				NLGN4X	Q8N0W4	NLGNX_HUMAN	Neuroligin-4, X-linked (Neuroligin X) (HNLX)	Hs.21107;						P47813	ENST00000379607
9 / 9	Hs.121592		Hs.121592				PIR				PIR	O00625	PIR_HUMAN	Pirin (EC 1.13.11.24) (Probable quercetin 2,3-dioxygenase PIR) (Probable quercetinase)	Hs.495728;Hs.732521;						P41091	ENST00000253039
9 / 9	Hs.431654		Hs.431654				PLCXD1				PLCXD1	Q9NUJ7	PLCX1_HUMAN	PI-PLC X domain-containing protein 1	Hs.522568;						Q8IZT9	ENST00000333995
9 / 9	CTPS2		Hs.414156				PLXNB3				PLXNB3	Q9ULL4	PLXB3_HUMAN	Plexin-B3	Hs.632833;						Q8IZT9	ENST00000380625
9 / 9	Hs.431102		Hs.431102				PNPLA4				PNPLA4	P41247	PLPL4_HUMAN	Patatin-like phospholipase domain-containing protein 4 (EC 3.1.1.3) (Protein GS2)	Hs.264;						Q8IVP5	ENST00000378045
9 / 9	CALB3		Hs.639				PPP2R3B				PPP2R3B	Q9Y5P8	P2R3B_HUMAN	Serine/threonine-protein phosphatase 2A regulatory subunit B'' subunit beta (PP2A subunit B isoform PR48) (Protein phosphatase 2A 48 kDa regulatory subunit)	Hs.124942;						Q8WWW8	ENST00000369568
9 / 9	SYAP1		Hs.489336				PRKX				PRKX	P51817	PRKX_HUMAN	cAMP-dependent protein kinase catalytic subunit PRKX (PrKX) (Protein kinase X) (Protein kinase X-linked) (Serine/threonine-protein kinase PRKX) (EC 2.7.11.1) (Protein kinase PKX1)	Hs.390788;						Q8WWW8	ENST00000369575
9 / 9	CXORF15		Hs.201624				PUDP				PUDP	Q08623	HDHD1_HUMAN	Pseudouridine-5'-phosphatase (EC 3.1.3.96) (Haloacid dehalogenase-like hydrolase domain-containing protein 1) (Haloacid dehalogenase-like hydrolase domain-containing protein 1A) (Protein GS1) (Pseudouridine-5'-monophosphatase) (5'-PsiMPase)	Hs.185910;						Q8WWW8	ENST00000424127
9 / 9	RBBP7	RbAp46	Hs.406078				RAB9A				RAB9A	P51151	RAB9A_HUMAN	Ras-related protein Rab-9A	Hs.495704;						Q9NWZ8	ENST00000380523
9 / 9	EIF1AX	EIF4C	Hs.147824				RBBP7				RBBP7	Q16576	RBBP7_HUMAN	Histone-binding protein RBBP7 (Histone acetyltransferase type B subunit 2) (Nucleosome-remodeling factor subunit RBAP46) (Retinoblastoma-binding protein 7) (RBBP-7) (Retinoblastoma-binding protein p46)	Hs.495755;						Q9NWZ8	ENST00000398355
9 / 9	EIF2S3		Hs.480368				RENBP				RENBP	P51606	RENBP_HUMAN	N-acylglucosamine 2-epimerase (AGE) (EC 5.1.3.8) (GlcNAc 2-epimerase) (N-acetyl-D-glucosamine 2-epimerase) (Renin-binding protein) (RnBP)	Hs.158331;						Q13491	ENST00000316715
9 / 9	ZFX		Hs.2074				RIBC1				RIBC1	Q8N443	RIBC1_HUMAN	RIB43A-like with coiled-coils protein 1	Hs.351743;						Q13491	ENST00000355135
9 / 9	Hs.458197		Hs.458197				RPS4X				RPS4X	P62701	RS4X_HUMAN	40S ribosomal protein S4, X isoform (SCR10) (Single copy abundant mRNA protein) (Small ribosomal subunit protein eS4)	Hs.118076;						Q13491	ENST00000356942
9 / 9	Hs.128084		Hs.128084				S100G				S100G	P29377	S100G_HUMAN	Protein S100-G (Calbindin-D9k) (S100 calcium-binding protein G) (Vitamin D-dependent calcium-binding protein, intestinal) (CABP)	Hs.639;						Q13491	ENST00000454189
9 / 9	USP9X	DFFRX	Hs.77578				SH3BGRL				SH3BGRL	O75368	SH3L1_HUMAN	SH3 domain-binding glutamic acid-rich-like protein	Hs.108029;						P51810	ENST00000467482
9 / 9	Hs.282780		Hs.282780				SLC25A6				SLC25A6	P12236	ADT3_HUMAN	ADP/ATP translocase 3 (ADP,ATP carrier protein 3) (ADP,ATP carrier protein, isoform T2) (ANT 2) (Adenine nucleotide translocator 3) (ANT 3) (Solute carrier family 25 member 6) [Cleaved into: ADP/ATP translocase 3, N-terminally processed]	Hs.350927;Hs.680626;						O15488	ENST00000353656
9 / 9	Hs.86849		Hs.86849				SMC1A				SMC1A	Q14683	SMC1A_HUMAN	Structural maintenance of chromosomes protein 1A (SMC protein 1A) (SMC-1-alpha) (SMC-1A) (Sb1.8)	Hs.211602;						O15488	ENST00000381163
9 / 9	Hs.229338		Hs.229338				STS				STS	P08842	STS_HUMAN	Steryl-sulfatase (EC 3.1.6.2) (Arylsulfatase C) (ASC) (Steroid sulfatase) (Steryl-sulfate sulfohydrolase)	Hs.522578;Hs.700558;Hs.700559;Hs.740067;						O15488	ENST00000398806
9 / 9	DDX3X	DBX	Hs.380774				SYAP1				SYAP1	Q96A49	SYAP1_HUMAN	Synapse-associated protein 1 (BSD domain-containing signal transducer and Akt interactor protein) (BSTA)	Hs.744256;						Q9Y6K9	ENST00000594239
9 / 9	MAOA		Hs.183109				SYTL4				SYTL4	Q96C24	SYTL4_HUMAN	Synaptotagmin-like protein 4 (Exophilin-2) (Granuphilin)	Hs.592224;						Q9Y6K9	ENST00000611071
9 / 9	DUSP21	UTX	Hs.201790				TBL1X				TBL1X	O60907	TBL1X_HUMAN	F-box-like/WD repeat-containing protein TBL1X (SMAP55) (Transducin beta-like protein 1X) (Transducin-beta-like protein 1, X-linked)	Hs.495656;						Q9Y6K9	ENST00000611176
9 / 9	Hs.232417		Hs.232417				TCEANC				TCEANC	Q8N8B7	TEANC_HUMAN	Transcription elongation factor A N-terminal and central domain-containing protein (TFIIS central domain-containing protein 1)	Hs.222855;Hs.737398;						Q9Y6K9	ENST00000618670
9 / 9	AA130835		AA130835				TRAPPC2				TRAPPC2	P0DI81	TPC2A_HUMAN	Trafficking protein particle complex subunit 2 (Sedlin)	Hs.592238;Hs.622292;						Q5JU85	ENST00000375365
9 / 9	UBE1		Hs.406693				TXLNG				TXLNG	Q9NUQ3	TXLNG_HUMAN	Gamma-taxilin (Environmental lipopolysaccharide-responding gene protein) (Factor inhibiting ATF4-mediated transcription) (FIAT) (Lipopolysaccharide-specific response protein 5)	Hs.555961;						Q5JU85	ENST00000396435
9 / 9	INE1		Hs.406693				UBA1				UBA1	P22314	UBA1_HUMAN	Ubiquitin-like modifier-activating enzyme 1 (EC 6.2.1.45) (Protein A1S9) (Ubiquitin-activating enzyme E1)	Hs.533273;						Q5JU85	ENST00000639161
9 / 9	JARID1C	SMCX	Hs.103381				USP9X				USP9X	Q93008	USP9X_HUMAN	Probable ubiquitin carboxyl-terminal hydrolase FAF-X (EC 3.4.19.12) (Deubiquitinating enzyme FAF-X) (Fat facets in mammals) (hFAM) (Fat facets protein-related, X-linked) (Ubiquitin thioesterase FAF-X) (Ubiquitin-specific protease 9, X chromosome) (Ubiquitin-specific-processing protease FAF-X)	Hs.77578;						Q5JU85	ENST00000642864
9 / 9	A009X24		H67069				XG				XG	P55808	XG_HUMAN	Glycoprotein Xg (Protein PBDX)	Hs.179675;						P41229	ENST00000375379
9 / 9	KIAA0522		Hs.7483				XIST				XIST			Long non-coding RNA							P41229	ENST00000375383
9 / 9	Hs.87752		Hs.87752				ZDHHC9				ZDHHC9	Q9Y397	ZDHC9_HUMAN	Palmitoyltransferase ZDHHC9 (EC 2.3.1.225) (Zinc finger DHHC domain-containing protein 9) (DHHC-9) (DHHC9) (Zinc finger protein 379) (Zinc finger protein 380)	Hs.193566;						P41229	ENST00000375401
9 / 9	RPS4X		Hs.446628				ZFX				ZFX	P17010	ZFX_HUMAN	Zinc finger X-chromosomal protein	Hs.336681;						P41229	ENST00000404049
9 / 9	XIST		Hs.83623																		P41229	ENST00000452825
9 / 9	FLJ31610		Hs.522692																		O15550	ENST00000377967
9 / 9	F03810		F03810																		P32004	ENST00000361699
9 / 9	PLXNB3		Hs.380742																		P32004	ENST00000361981
9 / 9	AVPR2		Hs.2524																		P32004	ENST00000370055
9 / 9	IKBKG	NEMO	Hs.43505																		P32004	ENST00000370060
8 / 9	HDHD1A	GS1	Hs.432580																		P21397	ENST00000338702
8 / 9	N74477		N74477																		P21397	ENST00000542639
8 / 9	GPM6B		Hs.5422																		Q9NR99	ENST00000217939
8 / 9	MGC39350		Hs.175652																		Q99457	ENST00000373079
8 / 9	FUNDC1		Hs.7549																		Q8N0W4	ENST00000275857
8 / 9	T54860		T54860																		Q8N0W4	ENST00000381092
8 / 9	BC014382		Hs.54073																		Q8N0W4	ENST00000381093
8 / 9	SH3BGRL		Hs.14368																		Q8N0W4	ENST00000381095
8 / 9	L1CAM		Hs.445201																		Q8N0W4	ENST00000538097
8 / 9	GAB3		Hs.118494																		O00625	ENST00000380420
7 / 9	AA348446		Hs.546242																		O00625	ENST00000380421
7 / 9	DKFZP564I1922		Hs.72157																		Q9NUJ7	ENST00000381657
7 / 9	PRKX		Hs.147996																		Q9NUJ7	ENST00000381663
7 / 9	Hs.86443		Hs.86443																		Q9NUJ7	ENST00000399012
7 / 9	TBL1X		Hs.76536																		Q9ULL4	ENST00000361971
7 / 9	GPR143	OA1	Hs.74124																		Q9ULL4	ENST00000538966
7 / 9	FAM9C		Hs.276694																		P41247	ENST00000381042
7 / 9	AW448933		AW448933																		P41247	ENST00000444736
7 / 9	Hs.431292		Hs.431292																		P41247	ENST00000537427
7 / 9	SMC1L1		Hs.211602																		Q9Y5P8	ENST00000390665
7 / 9	RIBC1	FLJ32783	Hs.351743																		P51817	ENST00000262848
7 / 9	Hs.258828		Hs.258828																		Q08623	ENST00000381077
7 / 9	FLJ38564		Hs.447808																		Q08623	ENST00000412827
7 / 9	NAP1L3	NPL	Hs.21365																		Q08623	ENST00000424830
7 / 9	ZD89B07		Hs.58670																		Q08623	ENST00000540122
7 / 9	SYTL4		Hs.376981																		P51151	ENST00000464506
7 / 9	Hs.527551~		Hs.527551																		P51151	ENST00000618931
7 / 9	ARHGAP4		Hs.3109																		Q16576	ENST00000380084
7 / 9	RENBP		Hs.158331																		Q16576	ENST00000380087
																					P51606	ENST00000393700
																					Q8N443	ENST00000375327
																					Q8N443	ENST00000414955
																					Q8N443	ENST00000457095
																					P62701	ENST00000316084
																					P29377	ENST00000380200
																					O75368	ENST00000373212
																					P12236	ENST00000381401
																					Q14683	ENST00000322213
																					P08842	ENST00000217961
																					Q96A49	ENST00000380155
																					Q96C24	ENST00000263033
																					Q96C24	ENST00000276141
																					Q96C24	ENST00000372981
																					Q96C24	ENST00000372989
																					O60907	ENST00000217964
																					O60907	ENST00000380961
																					O60907	ENST00000407597
																					O60907	ENST00000424279
																					O60907	ENST00000645353
																					O60907	ENST00000645686
																					O60907	ENST00000646640
																					Q8N8B7	ENST00000380600
																					Q8N8B7	ENST00000544987
																					P0DI81	ENST00000359680
																					P0DI81	ENST00000380579
																					P0DI81	ENST00000458511
																					Q9NUQ3	ENST00000380122
																					Q9NUQ3	ENST00000398155
																					P22314	ENST00000335972
																					P22314	ENST00000377351
																					Q93008	ENST00000324545
																					Q93008	ENST00000378308
																					P55808	ENST00000381174
																					P55808	ENST00000644266
																					Q9Y397	ENST00000357166
																					Q9Y397	ENST00000371064
																					P17010	ENST00000304543
																					P17010	ENST00000379177
																					P17010	ENST00000379188
																					P17010	ENST00000539115
																					---	---
																					INE2	OTTHUMG00000189580
																					XIST	OTTHUMG00000021839

## Sheet: Table S2
Genes defined "escapers" according to Cotton et al. (data from Cotton et al., 2013, Additional file 7, Table S5)
gene name	total number of informative females	percentage of females which escape from XCI	genic XCI status				All gene name IDs (HGNC checked, alphabetical order)				Gene name	Uniprot AC	Uniprot name	Description	Unigene ID								Uniprot AC	Ensembl Transcript ID (ENST)
PLCXD1	35	0.914286	escape				ACE2				ACE2	Q9BYF1	ACE2_HUMAN	Angiotensin-converting enzyme 2 (EC 3.4.17.23) (ACE-related carboxypeptidase) (Angiotensin-converting enzyme homolog) (ACEH) (Metalloprotease MPROT15) [Cleaved into: Processed angiotensin-converting enzyme 2]	Hs.178098;								Q9BYF1	ENST00000252519
GTPBP6	8	1	escape				ADGRG4				ADGRG4	Q8IZF6	AGRG4_HUMAN	Adhesion G-protein coupled receptor G4 (G-protein coupled receptor 112)	Hs.381354;								Q9BYF1	ENST00000427411
PPP2R3B	21	1	escape				ARSF				ARSF	P54793	ARSF_HUMAN	Arylsulfatase F (ASF) (EC 3.1.6.-)	Hs.101674;								Q8IZF6	ENST00000370652
CSF2RA	2	1	escape				ARSH				ARSH	Q5FYA8	ARSH_HUMAN	Arylsulfatase H (ASH) (EC 3.1.6.-)	Hs.351533;								Q8IZF6	ENST00000394141
IL3RA	30	0.966667	escape				ASMT				ASMT	P46597	ASMT_HUMAN	Acetylserotonin O-methyltransferase (EC 2.1.1.4) (Hydroxyindole O-methyltransferase) (HIOMT)	Hs.522572;								Q8IZF6	ENST00000394143
NCRNA00105	1	1	escape				ASMTL				ASMTL	O95671	ASML_HUMAN	N-acetylserotonin O-methyltransferase-like protein (ASMTL) (EC 2.1.1.-)	Hs.533514;								P54793	ENST00000359361
ASMTL	18	1	escape				ASMTL-AS1				ASMTL-AS1			ASMTL antisense RNA 1									P54793	ENST00000381127
P2RY8	33	1	escape				CA5B				CA5B	Q9Y2D0	CAH5B_HUMAN	Carbonic anhydrase 5B, mitochondrial (EC 4.2.1.1) (Carbonate dehydratase VB) (Carbonic anhydrase VB) (CA-VB)	Hs.653287;								Q5FYA8	ENST00000381130
ASMT	10	1	escape				CA5BP1				CA5BP1	Q8WTZ4	CA5BL_HUMAN	Putative inactive carbonic anhydrase 5B-like protein (CA-VB-like protein)	Hs.653287;Hs.732244;								P46597	ENST00000381229
DHRSX	73	0.972603	escape				CD99				CD99	P14209	CD99_HUMAN	CD99 antigen (12E7) (E2 antigen) (Protein MIC2) (T-cell surface glycoprotein E2) (CD antigen CD99)	Hs.653349;								P46597	ENST00000381233
CD99	38	1	escape				CFAP47				CFAP47	Q6ZTR5	CFA47_HUMAN	Cilia- and flagella-associated protein 47	Hs.376425;Hs.575728;Hs.632791;Hs.739057;Hs.742234;Hs.742452;								P46597	ENST00000381241
XG	9	0.888889	escape				CNGA2				CNGA2	Q16280	CNGA2_HUMAN	Cyclic nucleotide-gated olfactory channel (Cyclic nucleotide-gated cation channel 2) (Cyclic nucleotide-gated channel alpha-2) (CNG channel alpha-2) (CNG-2) (CNG2)	Hs.447360;								O95671	ENST00000381317
ARSH	16	0.8125	escape				CPXCR1				CPXCR1	Q8N123	CPXCR_HUMAN	CPX chromosomal region candidate gene 1 protein (Cancer/testis antigen 77) (CT77)	Hs.458292;								O95671	ENST00000381333
ARSF	2	1	escape				CSF2RA				CSF2RA	P15509	CSF2R_HUMAN	Granulocyte-macrophage colony-stimulating factor receptor subunit alpha (GM-CSF-R-alpha) (GMCSFR-alpha) (GMR-alpha) (CDw116) (CD antigen CD116)	Hs.520937;								O95671	ENST00000534940
PRKX	71	0.859155	escape				CXorf38				CXorf38	Q8TB03	CX038_HUMAN	Uncharacterized protein CXorf38	Hs.495961;								Q9Y2D0	ENST00000318636
HDHD1A	39	0.974359	escape				DDX3X				DDX3X	O00571	DDX3X_HUMAN	ATP-dependent RNA helicase DDX3X (EC 3.6.4.13) (DEAD box protein 3, X-chromosomal) (DEAD box, X isoform) (Helicase-like protein 2) (HLP2)	Hs.728563;Hs.743263;								Q9Y2D0	ENST00000454127
STS	41	0.902439	escape				DHRSX				DHRSX	Q8N5I4	DHRSX_HUMAN	Dehydrogenase/reductase SDR family member on chromosome X (EC 1.1.-.-) (DHRSXY) (Short chain dehydrogenase/reductase family 46C member 1) (Short chain dehydrogenase/reductase family 7C member 6)	Hs.131452;								P14209	ENST00000381187
PNPLA4	33	0.969697	escape				EIF2S3				EIF2S3	P41091	IF2G_HUMAN	Eukaryotic translation initiation factor 2 subunit 3 (Eukaryotic translation initiation factor 2 subunit gamma X) (eIF-2-gamma X) (eIF-2gX)	Hs.539684;								P14209	ENST00000381192
MSL3	18	0.888889	escape				FAM9C				FAM9C	Q8IZT9	FAM9C_HUMAN	Protein FAM9C	Hs.667546;								P14209	ENST00000482405
TMSL3	1	1	escape				FUNDC1				FUNDC1	Q8IVP5	FUND1_HUMAN	FUN14 domain-containing protein 1	Hs.7549;								P14209	ENST00000611428
FAM9C	2	1	escape				GABRE				GABRE	P78334	GBRE_HUMAN	Gamma-aminobutyric acid receptor subunit epsilon (GABA(A) receptor subunit epsilon)	Hs.22785;								P14209	ENST00000623253
ACE2	5	0.8	escape				GTPBP6				GTPBP6	O43824	GTPB6_HUMAN	Putative GTP-binding protein 6 (Pseudoautosomal GTP-binding protein-like)	Hs.437145;								Q6ZTR5	ENST00000297866
CA5BP	32	0.875	escape				HS6ST2				HS6ST2	Q96MM7	H6ST2_HUMAN	Heparan-sulfate 6-O-sulfotransferase 2 (HS6ST-2) (EC 2.8.2.-)	Hs.385956;								Q6ZTR5	ENST00000378653
CA5B	36	0.944444	escape				HTR2C				HTR2C	P28335	5HT2C_HUMAN	5-hydroxytryptamine receptor 2C (5-HT-2C) (5-HT2C) (5-HTR2C) (5-hydroxytryptamine receptor 1C) (5-HT-1C) (5-HT1C) (Serotonin receptor 2C)	Hs.149037;								Q6ZTR5	ENST00000493930
ZRSR2	36	0.972222	escape				IL3RA				IL3RA	P26951	IL3RA_HUMAN	Interleukin-3 receptor subunit alpha (IL-3 receptor subunit alpha) (IL-3R subunit alpha) (IL-3R-alpha) (IL-3RA) (CD antigen CD123)	Hs.632790;								Q16280	ENST00000329903
SYAP1	37	0.891892	escape				LANCL3				LANCL3	Q6ZV70	LANC3_HUMAN	LanC-like protein 3	Hs.521932;								Q8N123	ENST00000276127
CXorf15	46	0.804348	escape				MAGEA12				MAGEA12	P43365	MAGAC_HUMAN	Melanoma-associated antigen 12 (Cancer/testis antigen 1.12) (CT1.12) (MAGE-12 antigen) (MAGE12F antigen)	Hs.169246;								Q8N123	ENST00000373111
PTCHD1	6	0.833333	escape				MAGEA4				MAGEA4	P43358	MAGA4_HUMAN	Melanoma-associated antigen 4 (Cancer/testis antigen 1.4) (CT1.4) (MAGE-4 antigen) (MAGE-41 antigen) (MAGE-X2 antigen)	Hs.37107;								Q8N123	ENST00000614120
EIF2S3	32	0.84375	escape				MAGEB18				MAGEB18	Q96M61	MAGBI_HUMAN	Melanoma-associated antigen B18 (MAGE-B18 antigen)	Hs.350683;								P15509	ENST00000355432
ZFX	33	1	escape				MAGEB3				MAGEB3	O15480	MAGB3_HUMAN	Melanoma-associated antigen B3 (MAGE-B3 antigen)	Hs.113290;								P15509	ENST00000355805
MAGEB18	1	1	escape				MAGEC3				MAGEC3	Q8TD91	MAGC3_HUMAN	Melanoma-associated antigen C3 (Cancer/testis antigen 7.2) (CT7.2) (Hepatocellular carcinoma-associated antigen 2) (MAGE-C3 antigen)	Hs.356870;								P15509	ENST00000381500
VENTXP1	7	0.857143	escape				MSL3				MSL3	Q8N5Y2	MS3L1_HUMAN	Male-specific lethal 3 homolog (Male-specific lethal-3 homolog 1) (Male-specific lethal-3 protein-like 1) (MSL3-like 1)	Hs.655288;								P15509	ENST00000381509
SMEK3P	1	1	escape				NOX1				NOX1	Q9Y5S8	NOX1_HUMAN	NADPH oxidase 1 (NOX-1) (EC 1.-.-.-) (Mitogenic oxidase 1) (MOX-1) (NADH/NADPH mitogenic oxidase subunit P65-MOX) (NOH-1)	Hs.592227;								P15509	ENST00000381524
MAGEB3	2	1	escape				NR0B1				NR0B1	P51843	NR0B1_HUMAN	Nuclear receptor subfamily 0 group B member 1 (DSS-AHC critical region on the X chromosome protein 1) (Nuclear receptor DAX-1)	Hs.268490;								P15509	ENST00000381529
NR0B1	1	1	escape				NXF5				NXF5	Q9H1B4	NXF5_HUMAN	Nuclear RNA export factor 5 (TAP-like protein 1) (TAPL-1)	Hs.307077;								P15509	ENST00000417535
CXorf22	1	1	escape				P2RY8				P2RY8	Q86VZ1	P2RY8_HUMAN	P2Y purinoceptor 8 (P2Y8)	Hs.111377;								P15509	ENST00000432318
CXorf59	1	1	escape				PASD1				PASD1	Q8IV76	PASD1_HUMAN	Circadian clock protein PASD1 (Cancer/testis antigen 63) (CT63) (OX-TES-1) (PAS domain-containing protein 1)	Hs.160594;								P15509	ENST00000501036
LANCL3	6	0.833333	escape				PCDH19				PCDH19	Q8TAB3	PCD19_HUMAN	Protocadherin-19	Hs.4993;								Q8TB03	ENST00000327877
CXorf38	14	1	escape				PIH1D3				PIH1D3	Q9NQM4	PIHD3_HUMAN	Protein PIH1D3 (PIH1 domain-containing protein 3) (Sarcoma antigen NY-SAR-97)	Hs.128836;								Q8TB03	ENST00000378421
DDX3X	22	0.954545	escape				PLCXD1				PLCXD1	Q9NUJ7	PLCX1_HUMAN	PI-PLC X domain-containing protein 1	Hs.522568;								Q8TB03	ENST00000378426
FUNDC1	29	0.965517	escape				PLXNB3				PLXNB3	Q9ULL4	PLXB3_HUMAN	Plexin-B3	Hs.632833;								O00571	ENST00000457138
UBA1	29	1	escape				PNCK				PNCK	Q6P2M8	KCC1B_HUMAN	Calcium/calmodulin-dependent protein kinase type 1B (EC 2.7.11.17) (CaM kinase I beta) (CaM kinase IB) (CaM-KI beta) (CaMKI-beta) (Pregnancy up-regulated non-ubiquitously-expressed CaM kinase)	Hs.436667;								O00571	ENST00000478993
ZNF157	10	0.9	escape				PNMA5				PNMA5	Q96PV4	PNMA5_HUMAN	Paraneoplastic antigen-like protein 5 (Tumor antigen BJ-HCC-25)	Hs.573567;								O00571	ENST00000629496
RBM3	1	1	escape				PNPLA4				PNPLA4	P41247	PLPL4_HUMAN	Patatin-like phospholipase domain-containing protein 4 (EC 3.1.1.3) (Protein GS2)	Hs.264;								O00571	ENST00000629785
RPS4X	19	0.947368	escape				PPP2R3B				PPP2R3B	Q9Y5P8	P2R3B_HUMAN	Serine/threonine-protein phosphatase 2A regulatory subunit B'' subunit beta (PP2A subunit B isoform PR48) (Protein phosphatase 2A 48 kDa regulatory subunit)	Hs.124942;								O00571	ENST00000630255
LOC554203	26	1	escape				PPP4R3C				PPP4R3C	Q6ZMV5	P4R3C_HUMAN	Protein PPP4R3C (SMEK homolog 3) (Serine/threonine-protein phosphatase 4 regulatory subunit 3C)	Hs.350673;Hs.641864;								O00571	ENST00000644876
CPXCR1	1	1	escape				PRKX				PRKX	P51817	PRKX_HUMAN	cAMP-dependent protein kinase catalytic subunit PRKX (PrKX) (Protein kinase X) (Protein kinase X-linked) (Serine/threonine-protein kinase PRKX) (EC 2.7.11.1) (Protein kinase PKX1)	Hs.390788;								Q8N5I4	ENST00000334651
PCDH19	2	1	escape				PRR32				PRR32	B1ATL7	PRR32_HUMAN	Proline-rich protein 32	Hs.130370;								P41091	ENST00000253039
TSPAN6	1	1	escape				PTCHD1				PTCHD1	Q96NR3	PTHD1_HUMAN	Patched domain-containing protein 1	Hs.319503;Hs.552176;								Q8IZT9	ENST00000333995
NOX1	3	1	escape				PUDP				PUDP	Q08623	HDHD1_HUMAN	Pseudouridine-5'-phosphatase (EC 3.1.3.96) (Haloacid dehalogenase-like hydrolase domain-containing protein 1) (Haloacid dehalogenase-like hydrolase domain-containing protein 1A) (Protein GS1) (Pseudouridine-5'-monophosphatase) (5'-PsiMPase)	Hs.185910;								Q8IZT9	ENST00000380625
TAF7L	7	0.857143	escape				RBM3				RBM3	P98179	RBM3_HUMAN	RNA-binding protein 3 (RNA-binding motif protein 3) (RNPL)	Hs.301404;								Q8IVP5	ENST00000378045
NXF5	6	1	escape				RPS4X				RPS4X	P62701	RS4X_HUMAN	40S ribosomal protein S4, X isoform (SCR10) (Single copy abundant mRNA protein) (Small ribosomal subunit protein eS4)	Hs.118076;								P78334	ENST00000370328
CXorf41	1	1	escape				RTL4				RTL4	Q6ZR62	RTL4_HUMAN	Retrotransposon Gag-like protein 4 (Mammalian retrotransposon-derived protein 4) (Zinc finger CCHC domain-containing protein 16)	Hs.368140;								O43824	ENST00000326153
ZCCHC16	5	1	escape				STS				STS	P08842	STS_HUMAN	Steryl-sulfatase (EC 3.1.6.2) (Arylsulfatase C) (ASC) (Steroid sulfatase) (Steryl-sulfate sulfohydrolase)	Hs.522578;Hs.700558;Hs.700559;Hs.740067;								Q96MM7	ENST00000370833
HTR2C	3	1	escape				SYAP1				SYAP1	Q96A49	SYAP1_HUMAN	Synapse-associated protein 1 (BSD domain-containing signal transducer and Akt interactor protein) (BSTA)	Hs.744256;								Q96MM7	ENST00000370836
CXorf64	1	1	escape				TAF7L				TAF7L	Q5H9L4	TAF7L_HUMAN	Transcription initiation factor TFIID subunit 7-like (Cancer/testis antigen 40) (CT40) (RNA polymerase II TBP-associated factor subunit Q) (TATA box-binding protein-associated factor 50 kDa) (Transcription initiation factor TFIID 50 kDa subunit)	Hs.223806;								Q96MM7	ENST00000406696
HS6ST2	10	0.9	escape				TSPAN6				TSPAN6	O43657	TSN6_HUMAN	Tetraspanin-6 (Tspan-6) (A15 homolog) (Putative NF-kappa-B-activating protein 321) (T245 protein) (Tetraspanin TM4-D) (Transmembrane 4 superfamily member 6)	Hs.43233;Hs.587521;								Q96MM7	ENST00000521489
GPR112	14	0.857143	escape				TXLNG				TXLNG	Q9NUQ3	TXLNG_HUMAN	Gamma-taxilin (Environmental lipopolysaccharide-responding gene protein) (Factor inhibiting ATF4-mediated transcription) (FIAT) (Lipopolysaccharide-specific response protein 5)	Hs.555961;								P28335	ENST00000276198
VGLL1	6	0.833333	escape				UBA1				UBA1	P22314	UBA1_HUMAN	Ubiquitin-like modifier-activating enzyme 1 (EC 6.2.1.45) (Protein A1S9) (Ubiquitin-activating enzyme E1)	Hs.533273;								P28335	ENST00000371950
MAGEC3	1	1	escape				VENTXP1				VENTXP1	P0C5K6	CT18_HUMAN	Putative tumor antigen NA88-A (Cancer/testis antigen 18) (CT18)	Hs.447377;								P28335	ENST00000371951
PASD1	2	1	escape				VGLL1				VGLL1	Q99990	VGLL1_HUMAN	Transcription cofactor vestigial-like protein 1 (Vgl-1) (Protein TONDU)	Hs.496843;								P26951	ENST00000331035
CNGA2	1	1	escape				XG				XG	P55808	XG_HUMAN	Glycoprotein Xg (Protein PBDX)	Hs.179675;								P26951	ENST00000381469
MAGEA4	2	1	escape				ZFX				ZFX	P17010	ZFX_HUMAN	Zinc finger X-chromosomal protein	Hs.336681;								Q6ZV70	ENST00000378619
GABRE	4	1	escape				ZNF157				ZNF157	P51786	ZN157_HUMAN	Zinc finger protein 157 (Zinc finger protein HZF22)	Hs.89897;								Q6ZV70	ENST00000378621
MAGEA12	2	1	escape				ZRSR2				ZRSR2	Q15696	U2AFM_HUMAN	U2 small nuclear ribonucleoprotein auxiliary factor 35 kDa subunit-related protein 2 (CCCH type zinc finger, RNA-binding motif and serine/arginine rich protein 2) (Renal carcinoma antigen NY-REN-20) (U2(RNU2) small nuclear RNA auxiliary factor 1-like 2) (U2AF35-related protein) (URP)	Hs.171909;								Q6ZV70	ENST00000614025
PNMA5	2	1	escape																				P43365	ENST00000357916
PNCK	3	1	escape																				P43365	ENST00000393869
PLXNB3	1	1	escape																				P43365	ENST00000393900
																							P43358	ENST00000276344
																							P43358	ENST00000360243
																							P43358	ENST00000370335
																							P43358	ENST00000370340
																							P43358	ENST00000393920
																							P43358	ENST00000393921
																							Q96M61	ENST00000325250
																							O15480	ENST00000361644
																							O15480	ENST00000620842
																							Q8TD91	ENST00000298296
																							Q8TD91	ENST00000409007
																							Q8TD91	ENST00000544766
																							Q8N5Y2	ENST00000312196
																							Q8N5Y2	ENST00000337339
																							Q8N5Y2	ENST00000361672
																							Q8N5Y2	ENST00000380693
																							Q8N5Y2	ENST00000398527
																							Q9Y5S8	ENST00000217885
																							Q9Y5S8	ENST00000372966
																							P51843	ENST00000378970
																							Q9H1B4	ENST00000263032
																							Q9H1B4	ENST00000332614
																							Q9H1B4	ENST00000361330
																							Q9H1B4	ENST00000372803
																							Q9H1B4	ENST00000473265
																							Q9H1B4	ENST00000493509
																							Q9H1B4	ENST00000537026
																							Q86VZ1	ENST00000381297
																							Q8IV76	ENST00000370357
																							Q8TAB3	ENST00000255531
																							Q8TAB3	ENST00000373034
																							Q8TAB3	ENST00000420881
																							Q9NQM4	ENST00000336387
																							Q9NQM4	ENST00000372453
																							Q9NQM4	ENST00000535523
																							Q9NUJ7	ENST00000381657
																							Q9NUJ7	ENST00000381663
																							Q9NUJ7	ENST00000399012
																							Q9ULL4	ENST00000361971
																							Q9ULL4	ENST00000538966
																							Q6P2M8	ENST00000340888
																							Q6P2M8	ENST00000370142
																							Q6P2M8	ENST00000370145
																							Q6P2M8	ENST00000370150
																							Q6P2M8	ENST00000447676
																							Q96PV4	ENST00000361887
																							Q96PV4	ENST00000439251
																							Q96PV4	ENST00000452693
																							Q96PV4	ENST00000535214
																							P41247	ENST00000381042
																							P41247	ENST00000444736
																							P41247	ENST00000537427
																							Q9Y5P8	ENST00000390665
																							Q6ZMV5	ENST00000412172
																							P51817	ENST00000262848
																							B1ATL7	ENST00000371125
																							Q96NR3	ENST00000379361
																							Q08623	ENST00000381077
																							Q08623	ENST00000412827
																							Q08623	ENST00000424830
																							Q08623	ENST00000540122
																							P98179	ENST00000376755
																							P98179	ENST00000376759
																							P62701	ENST00000316084
																							Q6ZR62	ENST00000340433
																							P08842	ENST00000217961
																							Q96A49	ENST00000380155
																							Q5H9L4	ENST00000324762
																							Q5H9L4	ENST00000356784
																							Q5H9L4	ENST00000372907
																							O43657	ENST00000373020
																							Q9NUQ3	ENST00000380122
																							Q9NUQ3	ENST00000398155
																							P22314	ENST00000335972
																							P22314	ENST00000377351
																							Q99990	ENST00000370634
																							P55808	ENST00000381174
																							P55808	ENST00000644266
																							P17010	ENST00000304543
																							P17010	ENST00000379177
																							P17010	ENST00000379188
																							P17010	ENST00000539115
																							P51786	ENST00000377073
																							Q15696	ENST00000307771
																							---	---
																							ASMTL-AS1	OTTHUMG00000021056

## Sheet: Table S3
Summary of genes defined "escapers" according to both Carrel et al. (table S1) and Cotton et al. (table S2)
Intersection (occuring in both sets), 23 genes (gene name, alphabetical order)		Union (occurring in at least one set), 106 genes (gene name, alphabetical order)
ASMTL		ACE2
CA5B		ADGRG4
CA5BP1		AP1S2
CD99		ARHGAP4
CXorf38		ARSD
DDX3X		ARSE
DHRSX		ARSF
EIF2S3		ARSH
FAM9C		ASMT
FUNDC1		ASMTL
PLCXD1		ASMTL-AS1
PLXNB3		AVPR2
PNPLA4		CA5B
PPP2R3B		CA5BP1
PRKX		CD99
PUDP		CFAP47
RPS4X		CLTRN
STS		CNGA2
SYAP1		CPXCR1
TXLNG		CSF2RA
UBA1		CTPS2
XG		CXorf38
ZFX		DDX3X
		DHRSX
		DUSP21
		EIF1AX
		EIF2S3
		FAM9C
		FUNDC1
		GAB3
		GABRE
		GEMIN8
		GPM6B
		GPR143
		GTPBP6
		GYG2
		HS6ST2
		HTR2C
		IKBKG
		IL3RA
		INE1
		INE2
		IQSEC2
		KDM5C
		KDM6A
		L1CAM
		LANCL3
		MAGEA12
		MAGEA4
		MAGEB18
		MAGEB3
		MAGEC3
		MAOA
		MSL3
		MXRA5
		NAP1L3
		NLGN4X
		NOX1
		NR0B1
		NXF5
		P2RY8
		PASD1
		PCDH19
		PIH1D3
		PIR
		PLCXD1
		PLXNB3
		PNCK
		PNMA5
		PNPLA4
		PPP2R3B
		PPP4R3C
		PRKX
		PRR32
		PTCHD1
		PUDP
		RAB9A
		RBBP7
		RBM3
		RENBP
		RIBC1
		RPS4X
		RTL4
		S100G
		SH3BGRL
		SLC25A6
		SMC1A
		STS
		SYAP1
		SYTL4
		TAF7L
		TBL1X
		TCEANC
		TRAPPC2
		TSPAN6
		TXLNG
		UBA1
		USP9X
		VENTXP1
		VGLL1
		XG
		XIST
		ZDHHC9
		ZFX
		ZNF157
		ZRSR2

## Sheet: Table S4
Escaper genes, Union, mapping from Uniprot AC to Ensembl Transcript ID (ENST)
Uniprot AC	Ensembl Transcript (ENST)
P56377	ENST00000329235
P98171	ENST00000350060
P98171	ENST00000370028
P51689	ENST00000381154
P51690	ENST00000381134
O95671	ENST00000381317
O95671	ENST00000381333
O95671	ENST00000534940
P30518	ENST00000337474
P30518	ENST00000358927
P30518	ENST00000370049
P30518	ENST00000646375
Q9Y2D0	ENST00000318636
Q9Y2D0	ENST00000454127
P14209	ENST00000381187
P14209	ENST00000381192
P14209	ENST00000482405
P14209	ENST00000611428
P14209	ENST00000623253
Q9HBJ8	ENST00000380342
Q9NRF8	ENST00000359276
Q9NRF8	ENST00000380241
Q9NRF8	ENST00000443824
Q8TB03	ENST00000327877
Q8TB03	ENST00000378421
Q8TB03	ENST00000378426
O00571	ENST00000457138
O00571	ENST00000478993
O00571	ENST00000629496
O00571	ENST00000629785
O00571	ENST00000630255
O00571	ENST00000644876
Q8N5I4	ENST00000334651
Q9H596	ENST00000339042
P47813	ENST00000379607
P41091	ENST00000253039
Q8IZT9	ENST00000333995
Q8IZT9	ENST00000380625
Q8IVP5	ENST00000378045
Q8WWW8	ENST00000369568
Q8WWW8	ENST00000369575
Q8WWW8	ENST00000424127
Q9NWZ8	ENST00000380523
Q9NWZ8	ENST00000398355
Q13491	ENST00000316715
Q13491	ENST00000355135
Q13491	ENST00000356942
Q13491	ENST00000454189
P51810	ENST00000467482
O15488	ENST00000353656
O15488	ENST00000381163
O15488	ENST00000398806
Q9Y6K9	ENST00000594239
Q9Y6K9	ENST00000611071
Q9Y6K9	ENST00000611176
Q9Y6K9	ENST00000618670
Q5JU85	ENST00000375365
Q5JU85	ENST00000396435
Q5JU85	ENST00000639161
Q5JU85	ENST00000642864
P41229	ENST00000375379
P41229	ENST00000375383
P41229	ENST00000375401
P41229	ENST00000404049
P41229	ENST00000452825
O15550	ENST00000377967
P32004	ENST00000361699
P32004	ENST00000361981
P32004	ENST00000370055
P32004	ENST00000370060
P21397	ENST00000338702
P21397	ENST00000542639
Q9NR99	ENST00000217939
Q99457	ENST00000373079
Q8N0W4	ENST00000275857
Q8N0W4	ENST00000381092
Q8N0W4	ENST00000381093
Q8N0W4	ENST00000381095
Q8N0W4	ENST00000538097
O00625	ENST00000380420
O00625	ENST00000380421
Q9NUJ7	ENST00000381657
Q9NUJ7	ENST00000381663
Q9NUJ7	ENST00000399012
Q9ULL4	ENST00000361971
Q9ULL4	ENST00000538966
P41247	ENST00000381042
P41247	ENST00000444736
P41247	ENST00000537427
Q9Y5P8	ENST00000390665
P51817	ENST00000262848
Q08623	ENST00000381077
Q08623	ENST00000412827
Q08623	ENST00000424830
Q08623	ENST00000540122
P51151	ENST00000464506
P51151	ENST00000618931
Q16576	ENST00000380084
Q16576	ENST00000380087
P51606	ENST00000393700
Q8N443	ENST00000375327
Q8N443	ENST00000414955
Q8N443	ENST00000457095
P62701	ENST00000316084
P29377	ENST00000380200
O75368	ENST00000373212
P12236	ENST00000381401
Q14683	ENST00000322213
P08842	ENST00000217961
Q96A49	ENST00000380155
Q96C24	ENST00000263033
Q96C24	ENST00000276141
Q96C24	ENST00000372981
Q96C24	ENST00000372989
O60907	ENST00000217964
O60907	ENST00000380961
O60907	ENST00000407597
O60907	ENST00000424279
O60907	ENST00000645353
O60907	ENST00000645686
O60907	ENST00000646640
Q8N8B7	ENST00000380600
Q8N8B7	ENST00000544987
P0DI81	ENST00000359680
P0DI81	ENST00000380579
P0DI81	ENST00000458511
Q9NUQ3	ENST00000380122
Q9NUQ3	ENST00000398155
P22314	ENST00000335972
P22314	ENST00000377351
Q93008	ENST00000324545
Q93008	ENST00000378308
P55808	ENST00000381174
P55808	ENST00000644266
Q9Y397	ENST00000357166
Q9Y397	ENST00000371064
P17010	ENST00000304543
P17010	ENST00000379177
P17010	ENST00000379188
P17010	ENST00000539115
Q9BYF1	ENST00000252519
Q9BYF1	ENST00000427411
Q8IZF6	ENST00000370652
Q8IZF6	ENST00000394141
Q8IZF6	ENST00000394143
P54793	ENST00000359361
P54793	ENST00000381127
Q5FYA8	ENST00000381130
P46597	ENST00000381229
P46597	ENST00000381233
P46597	ENST00000381241
Q6ZTR5	ENST00000297866
Q6ZTR5	ENST00000378653
Q6ZTR5	ENST00000493930
Q16280	ENST00000329903
Q8N123	ENST00000276127
Q8N123	ENST00000373111
Q8N123	ENST00000614120
P15509	ENST00000355432
P15509	ENST00000355805
P15509	ENST00000381500
P15509	ENST00000381509
P15509	ENST00000381524
P15509	ENST00000381529
P15509	ENST00000417535
P15509	ENST00000432318
P15509	ENST00000501036
P78334	ENST00000370328
O43824	ENST00000326153
Q96MM7	ENST00000370833
Q96MM7	ENST00000370836
Q96MM7	ENST00000406696
Q96MM7	ENST00000521489
P28335	ENST00000276198
P28335	ENST00000371950
P28335	ENST00000371951
P26951	ENST00000331035
P26951	ENST00000381469
Q6ZV70	ENST00000378619
Q6ZV70	ENST00000378621
Q6ZV70	ENST00000614025
P43365	ENST00000357916
P43365	ENST00000393869
P43365	ENST00000393900
P43358	ENST00000276344
P43358	ENST00000360243
P43358	ENST00000370335
P43358	ENST00000370340
P43358	ENST00000393920
P43358	ENST00000393921
Q96M61	ENST00000325250
O15480	ENST00000361644
O15480	ENST00000620842
Q8TD91	ENST00000298296
Q8TD91	ENST00000409007
Q8TD91	ENST00000544766
Q8N5Y2	ENST00000312196
Q8N5Y2	ENST00000337339
Q8N5Y2	ENST00000361672
Q8N5Y2	ENST00000380693
Q8N5Y2	ENST00000398527
Q9Y5S8	ENST00000217885
Q9Y5S8	ENST00000372966
P51843	ENST00000378970
Q9H1B4	ENST00000263032
Q9H1B4	ENST00000332614
Q9H1B4	ENST00000361330
Q9H1B4	ENST00000372803
Q9H1B4	ENST00000473265
Q9H1B4	ENST00000493509
Q9H1B4	ENST00000537026
Q86VZ1	ENST00000381297
Q8IV76	ENST00000370357
Q8TAB3	ENST00000255531
Q8TAB3	ENST00000373034
Q8TAB3	ENST00000420881
Q9NQM4	ENST00000336387
Q9NQM4	ENST00000372453
Q9NQM4	ENST00000535523
Q6P2M8	ENST00000340888
Q6P2M8	ENST00000370142
Q6P2M8	ENST00000370145
Q6P2M8	ENST00000370150
Q6P2M8	ENST00000447676
Q96PV4	ENST00000361887
Q96PV4	ENST00000439251
Q96PV4	ENST00000452693
Q96PV4	ENST00000535214
Q6ZMV5	ENST00000412172
B1ATL7	ENST00000371125
Q96NR3	ENST00000379361
P98179	ENST00000376755
P98179	ENST00000376759
Q6ZR62	ENST00000340433
Q5H9L4	ENST00000324762
Q5H9L4	ENST00000356784
Q5H9L4	ENST00000372907
O43657	ENST00000373020
Q99990	ENST00000370634
P51786	ENST00000377073
Q15696	ENST00000307771

## Sheet: Table S5
miRNAs on Chromosome X (118 miRNAs, miRBase database, Sept. 2018)						miRNAs IDs to Ensembl Transcript IDs mapping (database mirwalk 2.0, host gene mapping service; Vega IDs, i.e. "OTTHUMT" ID type, are redundant)
Accession	miR ID	Chromosome				miR ID	miRNA mature ID	Ensembl Trascript (ENST) or Vega ID (redundant)
MI0000068	hsa-let-7f-2	chrX				hsa-let-7f-2-3p	MIMAT0004487	ENST00000262854
MI0000111	hsa-mir-105-1	chrX				hsa-let-7f-2-3p	MIMAT0004487	ENST00000342160
MI0000112	hsa-mir-105-2	chrX				hsa-let-7f-2-3p	MIMAT0004487	ENST00000427052
MI0000113	hsa-mir-106a	chrX				hsa-let-7f-2-3p	MIMAT0004487	OTTHUMT00000056766
MI0006277	hsa-mir-1184-1	chrX				hsa-let-7f-2-3p	MIMAT0004487	OTTHUMT00000056767
MI0015971	hsa-mir-1184-2	chrX				hsa-let-7f-5p	MIMAT0000067	ENST00000262854
MI0015972	hsa-mir-1184-3	chrX				hsa-let-7f-5p	MIMAT0000067	ENST00000342160
MI0039731	hsa-mir-12129	chrX				hsa-let-7f-5p	MIMAT0000067	ENST00000427052
MI0003758	hsa-mir-1264	chrX				hsa-let-7f-5p	MIMAT0000067	ENST00000602703
MI0006419	hsa-mir-1277	chrX				hsa-let-7f-5p	MIMAT0000067	OTTHUMT00000056766
MI0003938	hsa-mir-1298	chrX				hsa-let-7f-5p	MIMAT0000067	OTTHUMT00000056767
MI0006652	hsa-mir-1321	chrX				hsa-let-7f-5p	MIMAT0000067	OTTHUMT00000467752
MI0003782	hsa-mir-1468	chrX				hsa-miR-105-3p	MIMAT0004516	ENST00000370311
MI0016905	hsa-mir-1587	chrX				hsa-miR-105-3p	MIMAT0004516	ENST00000370311
MI0000484	hsa-mir-188	chrX				hsa-miR-105-3p	MIMAT0004516	ENST00000370314
MI0001518	hsa-mir-18b	chrX				hsa-miR-105-3p	MIMAT0004516	ENST00000370314
MI0008332	hsa-mir-1911	chrX				hsa-miR-105-3p	MIMAT0004516	OTTHUMT00000060921
MI0008333	hsa-mir-1912	chrX				hsa-miR-105-3p	MIMAT0004516	OTTHUMT00000060921
MI0000075	hsa-mir-19b-2	chrX				hsa-miR-105-3p	MIMAT0004516	OTTHUMT00000060922
MI0001519	hsa-mir-20b	chrX				hsa-miR-105-3p	MIMAT0004516	OTTHUMT00000060922
MI0010633	hsa-mir-2114	chrX				hsa-miR-105-5p	MIMAT0000102	ENST00000370311
MI0000298	hsa-mir-221	chrX				hsa-miR-105-5p	MIMAT0000102	ENST00000370311
MI0000299	hsa-mir-222	chrX				hsa-miR-105-5p	MIMAT0000102	ENST00000370314
MI0000300	hsa-mir-223	chrX				hsa-miR-105-5p	MIMAT0000102	ENST00000370314
MI0000301	hsa-mir-224	chrX				hsa-miR-105-5p	MIMAT0000102	OTTHUMT00000060921
MI0016010	hsa-mir-23c	chrX				hsa-miR-105-5p	MIMAT0000102	OTTHUMT00000060921
MI0014252	hsa-mir-3202-1	chrX				hsa-miR-105-5p	MIMAT0000102	OTTHUMT00000060922
MI0014253	hsa-mir-3202-2	chrX				hsa-miR-105-5p	MIMAT0000102	OTTHUMT00000060922
MI0008192	hsa-mir-320d-2	chrX				hsa-miR-1184	MIMAT0005829	ENST00000360256
MI0000824	hsa-mir-325	chrX				hsa-miR-1184	MIMAT0005829	OTTHUMT00000058869
MI0000760	hsa-mir-361	chrX				hsa-miR-1184	MIMAT0005829	ENST00000369445
MI0000762	hsa-mir-362	chrX				hsa-miR-1184	MIMAT0005829	ENST00000369446
MI0000764	hsa-mir-363	chrX				hsa-miR-1184	MIMAT0005829	ENST00000369505
MI0016073	hsa-mir-3672	chrX				hsa-miR-1184	MIMAT0005829	OTTHUMT00000037637
MI0016091	hsa-mir-3690-1	chrX				hsa-miR-1184	MIMAT0005829	OTTHUMT00000082833
MI0000782	hsa-mir-374a	chrX				hsa-miR-1184	MIMAT0005829	OTTHUMT00000082837
MI0005566	hsa-mir-374b	chrX				hsa-miR-1184	MIMAT0005829	ENST00000360256
MI0016684	hsa-mir-374c	chrX				hsa-miR-1184	MIMAT0005829	OTTHUMT00000058869
MI0001145	hsa-mir-384	chrX				hsa-miR-1184	MIMAT0005829	ENST00000369445
MI0016420	hsa-mir-3915	chrX				hsa-miR-1184	MIMAT0005829	ENST00000369446
MI0016593	hsa-mir-3937	chrX				hsa-miR-1184	MIMAT0005829	ENST00000369505
MI0016996	hsa-mir-3978	chrX				hsa-miR-1184	MIMAT0005829	OTTHUMT00000037637
MI0003685	hsa-mir-421	chrX				hsa-miR-1184	MIMAT0005829	OTTHUMT00000082833
MI0001446	hsa-mir-424	chrX				hsa-miR-1184	MIMAT0005829	OTTHUMT00000082837
MI0015904	hsa-mir-4328	chrX				hsa-miR-1264	MIMAT0005791	ENST00000276198
MI0015901	hsa-mir-4329	chrX				hsa-miR-1264	MIMAT0005791	ENST00000371950
MI0015902	hsa-mir-4330	chrX				hsa-miR-1264	MIMAT0005791	ENST00000371951
MI0001637	hsa-mir-448	chrX				hsa-miR-1264	MIMAT0005791	OTTHUMT00000057961
MI0001652	hsa-mir-450a-1	chrX				hsa-miR-1264	MIMAT0005791	OTTHUMT00000057962
MI0003187	hsa-mir-450a-2	chrX				hsa-miR-1264	MIMAT0005791	OTTHUMT00000057963
MI0005531	hsa-mir-450b	chrX				hsa-miR-1277-3p	MIMAT0005933	ENST00000254029
MI0001733	hsa-mir-452	chrX				hsa-miR-1277-3p	MIMAT0005933	ENST00000371822
MI0016906	hsa-mir-4536-1	chrX				hsa-miR-1277-3p	MIMAT0005933	ENST00000371825
MI0019149	hsa-mir-4536-2	chrX				hsa-miR-1277-3p	MIMAT0005933	ENST00000493448
MI0019299	hsa-mir-4666b	chrX				hsa-miR-1277-3p	MIMAT0005933	OTTHUMT00000058001
MI0017408	hsa-mir-4767	chrX				hsa-miR-1277-3p	MIMAT0005933	OTTHUMT00000058002
MI0017409	hsa-mir-4768	chrX				hsa-miR-1277-3p	MIMAT0005933	OTTHUMT00000058003
MI0017410	hsa-mir-4769	chrX				hsa-miR-1277-5p	MIMAT0022724	ENST00000254029
MI0017411	hsa-mir-4770	chrX				hsa-miR-1277-5p	MIMAT0022724	ENST00000371822
MI0003184	hsa-mir-500a	chrX				hsa-miR-1277-5p	MIMAT0022724	ENST00000371825
MI0015903	hsa-mir-500b	chrX				hsa-miR-1277-5p	MIMAT0022724	ENST00000493448
MI0003185	hsa-mir-501	chrX				hsa-miR-1277-5p	MIMAT0022724	OTTHUMT00000058001
MI0003186	hsa-mir-502	chrX				hsa-miR-1277-5p	MIMAT0022724	OTTHUMT00000058002
MI0003188	hsa-mir-503	chrX				hsa-miR-1277-5p	MIMAT0022724	OTTHUMT00000058003
MI0003189	hsa-mir-504	chrX				hsa-miR-1298-3p	MIMAT0026641	ENST00000276198
MI0003190	hsa-mir-505	chrX				hsa-miR-1298-3p	MIMAT0026641	ENST00000371950
MI0003193	hsa-mir-506	chrX				hsa-miR-1298-3p	MIMAT0026641	ENST00000371951
MI0003194	hsa-mir-507	chrX				hsa-miR-1298-3p	MIMAT0026641	OTTHUMT00000057961
MI0003195	hsa-mir-508	chrX				hsa-miR-1298-3p	MIMAT0026641	OTTHUMT00000057962
MI0003196	hsa-mir-509-1	chrX				hsa-miR-1298-3p	MIMAT0026641	OTTHUMT00000057963
MI0005530	hsa-mir-509-2	chrX				hsa-miR-1298-5p	MIMAT0005800	ENST00000276198
MI0005717	hsa-mir-509-3	chrX				hsa-miR-1298-5p	MIMAT0005800	ENST00000371950
MI0003197	hsa-mir-510	chrX				hsa-miR-1298-5p	MIMAT0005800	ENST00000371951
MI0003191	hsa-mir-513a-1	chrX				hsa-miR-1298-5p	MIMAT0005800	OTTHUMT00000057961
MI0003192	hsa-mir-513a-2	chrX				hsa-miR-1298-5p	MIMAT0005800	OTTHUMT00000057962
MI0006648	hsa-mir-513b	chrX				hsa-miR-1298-5p	MIMAT0005800	OTTHUMT00000057963
MI0006649	hsa-mir-513c	chrX				hsa-miR-1587	MIMAT0019077	ENST00000562814
MI0003198	hsa-mir-514a-1	chrX				hsa-miR-1587	MIMAT0019077	OTTHUMT00000430435
MI0003199	hsa-mir-514a-2	chrX				hsa-miR-188-3p	MIMAT0004613	ENST00000376088
MI0003200	hsa-mir-514a-3	chrX				hsa-miR-188-3p	MIMAT0004613	ENST00000376091
MI0014251	hsa-mir-514b	chrX				hsa-miR-188-3p	MIMAT0004613	ENST00000482218
MI0003205	hsa-mir-532	chrX				hsa-miR-188-3p	MIMAT0004613	OTTHUMT00000056542
MI0003686	hsa-mir-542	chrX				hsa-miR-188-3p	MIMAT0004613	OTTHUMT00000056543
MI0003516	hsa-mir-545	chrX				hsa-miR-188-3p	MIMAT0004613	OTTHUMT00000109349
MI0016815	hsa-mir-548aj-2	chrX				hsa-miR-188-5p	MIMAT0000457	ENST00000376088
MI0016904	hsa-mir-548am	chrX				hsa-miR-188-5p	MIMAT0000457	ENST00000376091
MI0016907	hsa-mir-548an	chrX				hsa-miR-188-5p	MIMAT0000457	ENST00000482218
MI0019286	hsa-mir-548ax	chrX				hsa-miR-188-5p	MIMAT0000457	OTTHUMT00000056542
MI0006378	hsa-mir-548f-5	chrX				hsa-miR-188-5p	MIMAT0000457	OTTHUMT00000056543
MI0006424	hsa-mir-548i-4	chrX				hsa-miR-188-5p	MIMAT0000457	OTTHUMT00000109349
MI0006400	hsa-mir-548m	chrX				hsa-miR-18b-3p	MIMAT0004751	ENST00000454574
MI0020363	hsa-mir-6086	chrX				hsa-miR-18b-5p	MIMAT0001412	ENST00000454574
MI0020366	hsa-mir-6089-1	chrX				hsa-miR-1911-3p	MIMAT0007886	ENST00000276198
MI0021279	hsa-mir-6134	chrX				hsa-miR-1911-3p	MIMAT0007886	ENST00000371950
MI0003666	hsa-mir-651	chrX				hsa-miR-1911-3p	MIMAT0007886	ENST00000371951
MI0003667	hsa-mir-652	chrX				hsa-miR-1911-3p	MIMAT0007886	OTTHUMT00000057961
MI0003684	hsa-mir-660	chrX				hsa-miR-1911-3p	MIMAT0007886	OTTHUMT00000057962
MI0019134	hsa-mir-664b	chrX				hsa-miR-1911-3p	MIMAT0007886	OTTHUMT00000057963
MI0016436	hsa-mir-676	chrX				hsa-miR-1911-5p	MIMAT0007885	ENST00000276198
MI0022703	hsa-mir-6857	chrX				hsa-miR-1911-5p	MIMAT0007885	ENST00000371950
MI0022704	hsa-mir-6858	chrX				hsa-miR-1911-5p	MIMAT0007885	ENST00000371951
MI0022741	hsa-mir-6894	chrX				hsa-miR-1911-5p	MIMAT0007885	OTTHUMT00000057961
MI0022742	hsa-mir-6895	chrX				hsa-miR-1911-5p	MIMAT0007885	OTTHUMT00000057962
MI0012489	hsa-mir-718	chrX				hsa-miR-1911-5p	MIMAT0007885	OTTHUMT00000057963
MI0003944	hsa-mir-764	chrX				hsa-miR-1912	MIMAT0007887	ENST00000276198
MI0003836	hsa-mir-766	chrX				hsa-miR-1912	MIMAT0007887	ENST00000371950
MI0003763	hsa-mir-767	chrX				hsa-miR-1912	MIMAT0007887	ENST00000371951
MI0025924	hsa-mir-8088	chrX				hsa-miR-1912	MIMAT0007887	OTTHUMT00000057961
MI0005537	hsa-mir-888	chrX				hsa-miR-1912	MIMAT0007887	OTTHUMT00000057962
MI0005533	hsa-mir-890	chrX				hsa-miR-1912	MIMAT0007887	OTTHUMT00000057963
MI0005524	hsa-mir-891a	chrX				hsa-miR-19b-2-5p	MIMAT0004492	ENST00000385077
MI0005534	hsa-mir-891b	chrX				hsa-miR-19b-3p	MIMAT0000074	ENST00000385077
MI0005528	hsa-mir-892a	chrX				hsa-miR-19b-3p	MIMAT0000074	ENST00000400282
MI0005538	hsa-mir-892b	chrX				hsa-miR-19b-3p	MIMAT0000074	ENST00000581816
MI0022560	hsa-mir-892c	chrX				hsa-miR-19b-3p	MIMAT0000074	ENST00000582141
MI0000094	hsa-mir-92a-2	chrX				hsa-miR-19b-3p	MIMAT0000074	OTTHUMT00000045448
MI0005756	hsa-mir-934	chrX				hsa-miR-19b-3p	MIMAT0000074	OTTHUMT00000442497
MI0000100	hsa-mir-98	chrX				hsa-miR-19b-3p	MIMAT0000074	OTTHUMT00000442498
						hsa-miR-221-3p	MIMAT0000278	ENST00000602461
						hsa-miR-221-3p	MIMAT0000278	OTTHUMT00000467990
						hsa-miR-221-5p	MIMAT0004568	ENST00000602461
						hsa-miR-221-5p	MIMAT0004568	OTTHUMT00000467990
						hsa-miR-222-3p	MIMAT0000279	ENST00000602461
						hsa-miR-222-3p	MIMAT0000279	OTTHUMT00000467990
						hsa-miR-222-5p	MIMAT0004569	ENST00000602461
						hsa-miR-222-5p	MIMAT0004569	OTTHUMT00000467990
						hsa-miR-224-3p	MIMAT0009198	ENST00000370325
						hsa-miR-224-3p	MIMAT0009198	ENST00000370328
						hsa-miR-224-3p	MIMAT0009198	ENST00000393914
						hsa-miR-224-3p	MIMAT0009198	ENST00000441219
						hsa-miR-224-3p	MIMAT0009198	ENST00000476016
						hsa-miR-224-3p	MIMAT0009198	ENST00000486255
						hsa-miR-224-3p	MIMAT0009198	OTTHUMT00000060903
						hsa-miR-224-3p	MIMAT0009198	OTTHUMT00000060904
						hsa-miR-224-3p	MIMAT0009198	OTTHUMT00000060907
						hsa-miR-224-3p	MIMAT0009198	OTTHUMT00000060909
						hsa-miR-224-3p	MIMAT0009198	OTTHUMT00000346524
						hsa-miR-224-5p	MIMAT0000281	ENST00000370325
						hsa-miR-224-5p	MIMAT0000281	ENST00000370328
						hsa-miR-224-5p	MIMAT0000281	ENST00000393914
						hsa-miR-224-5p	MIMAT0000281	ENST00000441219
						hsa-miR-224-5p	MIMAT0000281	ENST00000476016
						hsa-miR-224-5p	MIMAT0000281	ENST00000486255
						hsa-miR-224-5p	MIMAT0000281	OTTHUMT00000060903
						hsa-miR-224-5p	MIMAT0000281	OTTHUMT00000060904
						hsa-miR-224-5p	MIMAT0000281	OTTHUMT00000060907
						hsa-miR-224-5p	MIMAT0000281	OTTHUMT00000060909
						hsa-miR-224-5p	MIMAT0000281	OTTHUMT00000346524
						hsa-miR-23c	MIMAT0018000	ENST00000379643
						hsa-miR-23c	MIMAT0018000	ENST00000379651
						hsa-miR-23c	MIMAT0018000	ENST00000443379
						hsa-miR-23c	MIMAT0018000	ENST00000452324
						hsa-miR-23c	MIMAT0018000	ENST00000485173
						hsa-miR-23c	MIMAT0018000	ENST00000543767
						hsa-miR-23c	MIMAT0018000	OTTHUMT00000056001
						hsa-miR-23c	MIMAT0018000	OTTHUMT00000056002
						hsa-miR-23c	MIMAT0018000	OTTHUMT00000056003
						hsa-miR-23c	MIMAT0018000	OTTHUMT00000412035
						hsa-miR-23c	MIMAT0018000	OTTHUMT00000412037
						hsa-miR-3202	MIMAT0015089	ENST00000369982
						hsa-miR-3202	MIMAT0015089	ENST00000425274
						hsa-miR-3202	MIMAT0015089	ENST00000431598
						hsa-miR-3202	MIMAT0015089	OTTHUMT00000061093
						hsa-miR-3202	MIMAT0015089	OTTHUMT00000156177
						hsa-miR-3202	MIMAT0015089	OTTHUMT00000268441
						hsa-miR-3202	MIMAT0015089	ENST00000369982
						hsa-miR-3202	MIMAT0015089	ENST00000425274
						hsa-miR-3202	MIMAT0015089	ENST00000431598
						hsa-miR-3202	MIMAT0015089	ENST00000580198
						hsa-miR-3202	MIMAT0015089	OTTHUMT00000061093
						hsa-miR-3202	MIMAT0015089	OTTHUMT00000156177
						hsa-miR-3202	MIMAT0015089	OTTHUMT00000268441
						hsa-miR-3202	MIMAT0015089	ENST00000369982
						hsa-miR-3202	MIMAT0015089	ENST00000425274
						hsa-miR-3202	MIMAT0015089	ENST00000431598
						hsa-miR-3202	MIMAT0015089	OTTHUMT00000061093
						hsa-miR-3202	MIMAT0015089	OTTHUMT00000156177
						hsa-miR-3202	MIMAT0015089	OTTHUMT00000268441
						hsa-miR-3202	MIMAT0015089	ENST00000369982
						hsa-miR-3202	MIMAT0015089	ENST00000425274
						hsa-miR-3202	MIMAT0015089	ENST00000431598
						hsa-miR-3202	MIMAT0015089	ENST00000580198
						hsa-miR-3202	MIMAT0015089	OTTHUMT00000061093
						hsa-miR-3202	MIMAT0015089	OTTHUMT00000156177
						hsa-miR-3202	MIMAT0015089	OTTHUMT00000268441
						hsa-miR-361-3p	MIMAT0004682	ENST00000357749
						hsa-miR-361-3p	MIMAT0004682	ENST00000467744
						hsa-miR-361-3p	MIMAT0004682	ENST00000537751
						hsa-miR-361-3p	MIMAT0004682	OTTHUMT00000057396
						hsa-miR-361-3p	MIMAT0004682	OTTHUMT00000057399
						hsa-miR-361-5p	MIMAT0000703	ENST00000357749
						hsa-miR-361-5p	MIMAT0000703	ENST00000467744
						hsa-miR-361-5p	MIMAT0000703	ENST00000537751
						hsa-miR-361-5p	MIMAT0000703	OTTHUMT00000057396
						hsa-miR-361-5p	MIMAT0000703	OTTHUMT00000057399
						hsa-miR-362-3p	MIMAT0004683	ENST00000376088
						hsa-miR-362-3p	MIMAT0004683	ENST00000376091
						hsa-miR-362-3p	MIMAT0004683	ENST00000482218
						hsa-miR-362-3p	MIMAT0004683	OTTHUMT00000056542
						hsa-miR-362-3p	MIMAT0004683	OTTHUMT00000056543
						hsa-miR-362-3p	MIMAT0004683	OTTHUMT00000109349
						hsa-miR-362-5p	MIMAT0000705	ENST00000376088
						hsa-miR-362-5p	MIMAT0000705	ENST00000376091
						hsa-miR-362-5p	MIMAT0000705	ENST00000482218
						hsa-miR-362-5p	MIMAT0000705	OTTHUMT00000056542
						hsa-miR-362-5p	MIMAT0000705	OTTHUMT00000056543
						hsa-miR-362-5p	MIMAT0000705	OTTHUMT00000109349
						hsa-miR-3690	MIMAT0018119	ENST00000355432
						hsa-miR-3690	MIMAT0018119	ENST00000355432
						hsa-miR-3690	MIMAT0018119	ENST00000355805
						hsa-miR-3690	MIMAT0018119	ENST00000355805
						hsa-miR-3690	MIMAT0018119	ENST00000361536
						hsa-miR-3690	MIMAT0018119	ENST00000361536
						hsa-miR-3690	MIMAT0018119	ENST00000381500
						hsa-miR-3690	MIMAT0018119	ENST00000381500
						hsa-miR-3690	MIMAT0018119	ENST00000381509
						hsa-miR-3690	MIMAT0018119	ENST00000381509
						hsa-miR-3690	MIMAT0018119	ENST00000381524
						hsa-miR-3690	MIMAT0018119	ENST00000381524
						hsa-miR-3690	MIMAT0018119	ENST00000381529
						hsa-miR-3690	MIMAT0018119	ENST00000381529
						hsa-miR-3690	MIMAT0018119	ENST00000412290
						hsa-miR-3690	MIMAT0018119	ENST00000412290
						hsa-miR-3690	MIMAT0018119	ENST00000417535
						hsa-miR-3690	MIMAT0018119	ENST00000417535
						hsa-miR-3690	MIMAT0018119	ENST00000432318
						hsa-miR-3690	MIMAT0018119	ENST00000432318
						hsa-miR-3690	MIMAT0018119	ENST00000475259
						hsa-miR-3690	MIMAT0018119	ENST00000475259
						hsa-miR-3690	MIMAT0018119	ENST00000486791
						hsa-miR-3690	MIMAT0018119	ENST00000486791
						hsa-miR-3690	MIMAT0018119	ENST00000493312
						hsa-miR-3690	MIMAT0018119	ENST00000493312
						hsa-miR-3690	MIMAT0018119	ENST00000494969
						hsa-miR-3690	MIMAT0018119	ENST00000494969
						hsa-miR-3690	MIMAT0018119	ENST00000501036
						hsa-miR-3690	MIMAT0018119	ENST00000501036
						hsa-miR-3690	MIMAT0018119	OTTHUMT00000035013
						hsa-miR-3690	MIMAT0018119	OTTHUMT00000035013
						hsa-miR-3690	MIMAT0018119	OTTHUMT00000035014
						hsa-miR-3690	MIMAT0018119	OTTHUMT00000035014
						hsa-miR-3690	MIMAT0018119	OTTHUMT00000035015
						hsa-miR-3690	MIMAT0018119	OTTHUMT00000035015
						hsa-miR-3690	MIMAT0018119	OTTHUMT00000035016
						hsa-miR-3690	MIMAT0018119	OTTHUMT00000035016
						hsa-miR-3690	MIMAT0018119	OTTHUMT00000035017
						hsa-miR-3690	MIMAT0018119	OTTHUMT00000035017
						hsa-miR-3690	MIMAT0018119	OTTHUMT00000035797
						hsa-miR-3690	MIMAT0018119	OTTHUMT00000035797
						hsa-miR-3690	MIMAT0018119	OTTHUMT00000035798
						hsa-miR-3690	MIMAT0018119	OTTHUMT00000035798
						hsa-miR-3690	MIMAT0018119	OTTHUMT00000035799
						hsa-miR-3690	MIMAT0018119	OTTHUMT00000035799
						hsa-miR-3690	MIMAT0018119	OTTHUMT00000035800
						hsa-miR-3690	MIMAT0018119	OTTHUMT00000035800
						hsa-miR-3690	MIMAT0018119	OTTHUMT00000035803
						hsa-miR-3690	MIMAT0018119	OTTHUMT00000035803
						hsa-miR-3690	MIMAT0018119	OTTHUMT00000035807
						hsa-miR-3690	MIMAT0018119	OTTHUMT00000035807
						hsa-miR-374a-3p	MIMAT0004688	ENST00000418855
						hsa-miR-374a-3p	MIMAT0004688	ENST00000423992
						hsa-miR-374a-3p	MIMAT0004688	ENST00000429124
						hsa-miR-374a-3p	MIMAT0004688	ENST00000430772
						hsa-miR-374a-3p	MIMAT0004688	ENST00000455395
						hsa-miR-374a-3p	MIMAT0004688	ENST00000602420
						hsa-miR-374a-3p	MIMAT0004688	ENST00000602576
						hsa-miR-374a-3p	MIMAT0004688	ENST00000602776
						hsa-miR-374a-3p	MIMAT0004688	ENST00000602812
						hsa-miR-374a-3p	MIMAT0004688	ENST00000603672
						hsa-miR-374a-3p	MIMAT0004688	OTTHUMT00000057255
						hsa-miR-374a-3p	MIMAT0004688	OTTHUMT00000057256
						hsa-miR-374a-3p	MIMAT0004688	OTTHUMT00000057257
						hsa-miR-374a-3p	MIMAT0004688	OTTHUMT00000057258
						hsa-miR-374a-3p	MIMAT0004688	OTTHUMT00000057259
						hsa-miR-374a-3p	MIMAT0004688	OTTHUMT00000467491
						hsa-miR-374a-3p	MIMAT0004688	OTTHUMT00000467492
						hsa-miR-374a-3p	MIMAT0004688	OTTHUMT00000467493
						hsa-miR-374a-3p	MIMAT0004688	OTTHUMT00000467494
						hsa-miR-374a-3p	MIMAT0004688	OTTHUMT00000468297
						hsa-miR-374a-5p	MIMAT0000727	ENST00000418855
						hsa-miR-374a-5p	MIMAT0000727	ENST00000423992
						hsa-miR-374a-5p	MIMAT0000727	ENST00000429124
						hsa-miR-374a-5p	MIMAT0000727	ENST00000430772
						hsa-miR-374a-5p	MIMAT0000727	ENST00000455395
						hsa-miR-374a-5p	MIMAT0000727	ENST00000602420
						hsa-miR-374a-5p	MIMAT0000727	ENST00000602576
						hsa-miR-374a-5p	MIMAT0000727	ENST00000602776
						hsa-miR-374a-5p	MIMAT0000727	ENST00000602812
						hsa-miR-374a-5p	MIMAT0000727	ENST00000603672
						hsa-miR-374a-5p	MIMAT0000727	OTTHUMT00000057255
						hsa-miR-374a-5p	MIMAT0000727	OTTHUMT00000057256
						hsa-miR-374a-5p	MIMAT0000727	OTTHUMT00000057257
						hsa-miR-374a-5p	MIMAT0000727	OTTHUMT00000057258
						hsa-miR-374a-5p	MIMAT0000727	OTTHUMT00000057259
						hsa-miR-374a-5p	MIMAT0000727	OTTHUMT00000467491
						hsa-miR-374a-5p	MIMAT0000727	OTTHUMT00000467492
						hsa-miR-374a-5p	MIMAT0000727	OTTHUMT00000467493
						hsa-miR-374a-5p	MIMAT0000727	OTTHUMT00000467494
						hsa-miR-374a-5p	MIMAT0000727	OTTHUMT00000468297
						hsa-miR-374b-3p	MIMAT0004956	ENST00000602420
						hsa-miR-374b-3p	MIMAT0004956	ENST00000602812
						hsa-miR-374b-3p	MIMAT0004956	ENST00000603037
						hsa-miR-374b-3p	MIMAT0004956	ENST00000603672
						hsa-miR-374b-3p	MIMAT0004956	OTTHUMT00000467491
						hsa-miR-374b-3p	MIMAT0004956	OTTHUMT00000467492
						hsa-miR-374b-3p	MIMAT0004956	OTTHUMT00000468297
						hsa-miR-374b-3p	MIMAT0004956	OTTHUMT00000468301
						hsa-miR-374b-5p	MIMAT0004955	ENST00000602420
						hsa-miR-374b-5p	MIMAT0004955	ENST00000602812
						hsa-miR-374b-5p	MIMAT0004955	ENST00000603037
						hsa-miR-374b-5p	MIMAT0004955	ENST00000603672
						hsa-miR-374b-5p	MIMAT0004955	OTTHUMT00000467491
						hsa-miR-374b-5p	MIMAT0004955	OTTHUMT00000467492
						hsa-miR-374b-5p	MIMAT0004955	OTTHUMT00000468297
						hsa-miR-374b-5p	MIMAT0004955	OTTHUMT00000468301
						hsa-miR-374c-3p	MIMAT0022735	ENST00000390738
						hsa-miR-374c-3p	MIMAT0022735	ENST00000602420
						hsa-miR-374c-3p	MIMAT0022735	ENST00000602812
						hsa-miR-374c-3p	MIMAT0022735	ENST00000603037
						hsa-miR-374c-3p	MIMAT0022735	ENST00000603672
						hsa-miR-374c-3p	MIMAT0022735	OTTHUMT00000467491
						hsa-miR-374c-3p	MIMAT0022735	OTTHUMT00000467492
						hsa-miR-374c-3p	MIMAT0022735	OTTHUMT00000468297
						hsa-miR-374c-3p	MIMAT0022735	OTTHUMT00000468301
						hsa-miR-374c-5p	MIMAT0018443	ENST00000390738
						hsa-miR-374c-5p	MIMAT0018443	ENST00000602420
						hsa-miR-374c-5p	MIMAT0018443	ENST00000602812
						hsa-miR-374c-5p	MIMAT0018443	ENST00000603037
						hsa-miR-374c-5p	MIMAT0018443	ENST00000603672
						hsa-miR-374c-5p	MIMAT0018443	OTTHUMT00000467491
						hsa-miR-374c-5p	MIMAT0018443	OTTHUMT00000467492
						hsa-miR-374c-5p	MIMAT0018443	OTTHUMT00000468297
						hsa-miR-374c-5p	MIMAT0018443	OTTHUMT00000468301
						hsa-miR-3915	MIMAT0018189	ENST00000288447
						hsa-miR-3915	MIMAT0018189	ENST00000357033
						hsa-miR-3915	MIMAT0018189	ENST00000378677
						hsa-miR-3915	MIMAT0018189	ENST00000420596
						hsa-miR-3915	MIMAT0018189	ENST00000447523
						hsa-miR-3915	MIMAT0018189	ENST00000448370
						hsa-miR-3915	MIMAT0018189	ENST00000480751
						hsa-miR-3915	MIMAT0018189	ENST00000488902
						hsa-miR-3915	MIMAT0018189	OTTHUMT00000056182
						hsa-miR-3915	MIMAT0018189	OTTHUMT00000056183
						hsa-miR-3915	MIMAT0018189	OTTHUMT00000056184
						hsa-miR-3915	MIMAT0018189	OTTHUMT00000056185
						hsa-miR-3915	MIMAT0018189	OTTHUMT00000056186
						hsa-miR-3915	MIMAT0018189	OTTHUMT00000056187
						hsa-miR-3915	MIMAT0018189	OTTHUMT00000056190
						hsa-miR-3915	MIMAT0018189	OTTHUMT00000056191
						hsa-miR-3978	MIMAT0019363	ENST00000288381
						hsa-miR-3978	MIMAT0019363	ENST00000372068
						hsa-miR-3978	MIMAT0019363	ENST00000372072
						hsa-miR-3978	MIMAT0019363	ENST00000372073
						hsa-miR-3978	MIMAT0019363	ENST00000461715
						hsa-miR-3978	MIMAT0019363	OTTHUMT00000057896
						hsa-miR-3978	MIMAT0019363	OTTHUMT00000057898
						hsa-miR-3978	MIMAT0019363	OTTHUMT00000057901
						hsa-miR-421	MIMAT0003339	ENST00000602420
						hsa-miR-421	MIMAT0003339	ENST00000602812
						hsa-miR-421	MIMAT0003339	ENST00000603037
						hsa-miR-421	MIMAT0003339	ENST00000603672
						hsa-miR-421	MIMAT0003339	OTTHUMT00000467491
						hsa-miR-421	MIMAT0003339	OTTHUMT00000467492
						hsa-miR-421	MIMAT0003339	OTTHUMT00000468297
						hsa-miR-421	MIMAT0003339	OTTHUMT00000468301
						hsa-miR-424-3p	MIMAT0004749	ENST00000414769
						hsa-miR-424-3p	MIMAT0004749	ENST00000440570
						hsa-miR-424-3p	MIMAT0004749	ENST00000441492
						hsa-miR-424-3p	MIMAT0004749	OTTHUMT00000058369
						hsa-miR-424-3p	MIMAT0004749	OTTHUMT00000058370
						hsa-miR-424-3p	MIMAT0004749	OTTHUMT00000058372
						hsa-miR-424-5p	MIMAT0001341	ENST00000414769
						hsa-miR-424-5p	MIMAT0001341	ENST00000440570
						hsa-miR-424-5p	MIMAT0001341	ENST00000441492
						hsa-miR-424-5p	MIMAT0001341	OTTHUMT00000058369
						hsa-miR-424-5p	MIMAT0001341	OTTHUMT00000058370
						hsa-miR-424-5p	MIMAT0001341	OTTHUMT00000058372
						hsa-miR-4329	MIMAT0016923	ENST00000304758
						hsa-miR-4329	MIMAT0016923	ENST00000371958
						hsa-miR-4329	MIMAT0016923	ENST00000371959
						hsa-miR-4329	MIMAT0016923	ENST00000371962
						hsa-miR-4329	MIMAT0016923	ENST00000524145
						hsa-miR-4329	MIMAT0016923	OTTHUMT00000057950
						hsa-miR-4329	MIMAT0016923	OTTHUMT00000096600
						hsa-miR-4329	MIMAT0016923	OTTHUMT00000096601
						hsa-miR-4329	MIMAT0016923	OTTHUMT00000378570
						hsa-miR-448	MIMAT0001532	ENST00000276198
						hsa-miR-448	MIMAT0001532	ENST00000371950
						hsa-miR-448	MIMAT0001532	ENST00000371951
						hsa-miR-448	MIMAT0001532	OTTHUMT00000057961
						hsa-miR-448	MIMAT0001532	OTTHUMT00000057962
						hsa-miR-448	MIMAT0001532	OTTHUMT00000057963
						hsa-miR-452-3p	MIMAT0001636	OTTHUMT00000060909
						hsa-miR-452-3p	MIMAT0001636	OTTHUMT00000346524
						hsa-miR-452-3p	MIMAT0001636	ENST00000370325
						hsa-miR-452-3p	MIMAT0001636	ENST00000370328
						hsa-miR-452-3p	MIMAT0001636	ENST00000393914
						hsa-miR-452-3p	MIMAT0001636	ENST00000441219
						hsa-miR-452-3p	MIMAT0001636	ENST00000476016
						hsa-miR-452-3p	MIMAT0001636	ENST00000486255
						hsa-miR-452-3p	MIMAT0001636	OTTHUMT00000060903
						hsa-miR-452-3p	MIMAT0001636	OTTHUMT00000060904
						hsa-miR-452-3p	MIMAT0001636	OTTHUMT00000060907
						hsa-miR-452-5p	MIMAT0001635	ENST00000370325
						hsa-miR-452-5p	MIMAT0001635	ENST00000370328
						hsa-miR-452-5p	MIMAT0001635	ENST00000393914
						hsa-miR-452-5p	MIMAT0001635	ENST00000441219
						hsa-miR-452-5p	MIMAT0001635	ENST00000476016
						hsa-miR-452-5p	MIMAT0001635	ENST00000486255
						hsa-miR-452-5p	MIMAT0001635	OTTHUMT00000060903
						hsa-miR-452-5p	MIMAT0001635	OTTHUMT00000060904
						hsa-miR-452-5p	MIMAT0001635	OTTHUMT00000060907
						hsa-miR-452-5p	MIMAT0001635	OTTHUMT00000060909
						hsa-miR-452-5p	MIMAT0001635	OTTHUMT00000346524
						hsa-miR-4666b	MIMAT0022485	ENST00000302196
						hsa-miR-4666b	MIMAT0022485	ENST00000378993
						hsa-miR-4666b	MIMAT0022485	OTTHUMT00000056155
						hsa-miR-4767	MIMAT0019919	ENST00000381077
						hsa-miR-4767	MIMAT0019919	ENST00000412827
						hsa-miR-4767	MIMAT0019919	ENST00000424830
						hsa-miR-4767	MIMAT0019919	ENST00000486446
						hsa-miR-4767	MIMAT0019919	ENST00000498474
						hsa-miR-4767	MIMAT0019919	ENST00000540122
						hsa-miR-4767	MIMAT0019919	OTTHUMT00000055683
						hsa-miR-4767	MIMAT0019919	OTTHUMT00000055684
						hsa-miR-4767	MIMAT0019919	OTTHUMT00000377090
						hsa-miR-4767	MIMAT0019919	OTTHUMT00000377091
						hsa-miR-4767	MIMAT0019919	OTTHUMT00000377092
						hsa-miR-4768-3p	MIMAT0019921	ENST00000380060
						hsa-miR-4768-3p	MIMAT0019921	OTTHUMT00000059120
						hsa-miR-4768-5p	MIMAT0019920	ENST00000380060
						hsa-miR-4768-5p	MIMAT0019920	OTTHUMT00000059120
						hsa-miR-4769-3p	MIMAT0019923	ENST00000295987
						hsa-miR-4769-3p	MIMAT0019923	ENST00000340666
						hsa-miR-4769-3p	MIMAT0019923	OTTHUMT00000056445
						hsa-miR-4769-3p	MIMAT0019923	OTTHUMT00000056446
						hsa-miR-4769-5p	MIMAT0019922	ENST00000295987
						hsa-miR-4769-5p	MIMAT0019922	ENST00000340666
						hsa-miR-4769-5p	MIMAT0019922	OTTHUMT00000056445
						hsa-miR-4769-5p	MIMAT0019922	OTTHUMT00000056446
						hsa-miR-500a-3p	MIMAT0002871	OTTHUMT00000056542
						hsa-miR-500a-3p	MIMAT0002871	OTTHUMT00000056543
						hsa-miR-500a-3p	MIMAT0002871	OTTHUMT00000109349
						hsa-miR-500a-3p	MIMAT0002871	ENST00000376088
						hsa-miR-500a-3p	MIMAT0002871	ENST00000376091
						hsa-miR-500a-3p	MIMAT0002871	ENST00000482218
						hsa-miR-500a-5p	MIMAT0004773	ENST00000376088
						hsa-miR-500a-5p	MIMAT0004773	ENST00000376091
						hsa-miR-500a-5p	MIMAT0004773	ENST00000482218
						hsa-miR-500a-5p	MIMAT0004773	OTTHUMT00000056542
						hsa-miR-500a-5p	MIMAT0004773	OTTHUMT00000056543
						hsa-miR-500a-5p	MIMAT0004773	OTTHUMT00000109349
						hsa-miR-500b-3p	MIMAT0027032	ENST00000376088
						hsa-miR-500b-3p	MIMAT0027032	ENST00000376091
						hsa-miR-500b-3p	MIMAT0027032	ENST00000458843
						hsa-miR-500b-3p	MIMAT0027032	ENST00000482218
						hsa-miR-500b-3p	MIMAT0027032	OTTHUMT00000056542
						hsa-miR-500b-3p	MIMAT0027032	OTTHUMT00000056543
						hsa-miR-500b-3p	MIMAT0027032	OTTHUMT00000109349
						hsa-miR-500b-5p	MIMAT0016925	ENST00000376088
						hsa-miR-500b-5p	MIMAT0016925	ENST00000376091
						hsa-miR-500b-5p	MIMAT0016925	ENST00000458843
						hsa-miR-500b-5p	MIMAT0016925	ENST00000482218
						hsa-miR-500b-5p	MIMAT0016925	OTTHUMT00000056542
						hsa-miR-500b-5p	MIMAT0016925	OTTHUMT00000056543
						hsa-miR-500b-5p	MIMAT0016925	OTTHUMT00000109349
						hsa-miR-501-3p	MIMAT0004774	ENST00000376088
						hsa-miR-501-3p	MIMAT0004774	ENST00000376091
						hsa-miR-501-3p	MIMAT0004774	ENST00000482218
						hsa-miR-501-3p	MIMAT0004774	OTTHUMT00000056542
						hsa-miR-501-3p	MIMAT0004774	OTTHUMT00000056543
						hsa-miR-501-3p	MIMAT0004774	OTTHUMT00000109349
						hsa-miR-501-5p	MIMAT0002872	ENST00000376091
						hsa-miR-501-5p	MIMAT0002872	ENST00000482218
						hsa-miR-501-5p	MIMAT0002872	OTTHUMT00000056542
						hsa-miR-501-5p	MIMAT0002872	OTTHUMT00000056543
						hsa-miR-501-5p	MIMAT0002872	OTTHUMT00000109349
						hsa-miR-501-5p	MIMAT0002872	ENST00000376088
						hsa-miR-502-3p	MIMAT0004775	ENST00000376088
						hsa-miR-502-3p	MIMAT0004775	ENST00000376091
						hsa-miR-502-3p	MIMAT0004775	ENST00000482218
						hsa-miR-502-3p	MIMAT0004775	OTTHUMT00000056542
						hsa-miR-502-3p	MIMAT0004775	OTTHUMT00000056543
						hsa-miR-502-3p	MIMAT0004775	OTTHUMT00000109349
						hsa-miR-502-5p	MIMAT0002873	OTTHUMT00000109349
						hsa-miR-502-5p	MIMAT0002873	ENST00000376088
						hsa-miR-502-5p	MIMAT0002873	ENST00000376091
						hsa-miR-502-5p	MIMAT0002873	ENST00000482218
						hsa-miR-502-5p	MIMAT0002873	OTTHUMT00000056542
						hsa-miR-502-5p	MIMAT0002873	OTTHUMT00000056543
						hsa-miR-503-3p	MIMAT0022925	ENST00000414769
						hsa-miR-503-3p	MIMAT0022925	ENST00000440570
						hsa-miR-503-3p	MIMAT0022925	ENST00000441492
						hsa-miR-503-3p	MIMAT0022925	OTTHUMT00000058369
						hsa-miR-503-3p	MIMAT0022925	OTTHUMT00000058370
						hsa-miR-503-3p	MIMAT0022925	OTTHUMT00000058372
						hsa-miR-503-5p	MIMAT0002874	ENST00000414769
						hsa-miR-503-5p	MIMAT0002874	ENST00000440570
						hsa-miR-503-5p	MIMAT0002874	ENST00000441492
						hsa-miR-503-5p	MIMAT0002874	OTTHUMT00000058369
						hsa-miR-503-5p	MIMAT0002874	OTTHUMT00000058370
						hsa-miR-503-5p	MIMAT0002874	OTTHUMT00000058372
						hsa-miR-504-3p	MIMAT0026612	ENST00000436198
						hsa-miR-504-3p	MIMAT0026612	ENST00000441825
						hsa-miR-504-3p	MIMAT0026612	ENST00000455663
						hsa-miR-504-3p	MIMAT0026612	ENST00000541469
						hsa-miR-504-3p	MIMAT0026612	OTTHUMT00000058534
						hsa-miR-504-3p	MIMAT0026612	OTTHUMT00000058535
						hsa-miR-504-3p	MIMAT0026612	OTTHUMT00000058536
						hsa-miR-504-3p	MIMAT0026612	OTTHUMT00000058538
						hsa-miR-504-3p	MIMAT0026612	ENST00000305414
						hsa-miR-504-3p	MIMAT0026612	ENST00000315930
						hsa-miR-504-3p	MIMAT0026612	ENST00000370603
						hsa-miR-504-5p	MIMAT0002875	OTTHUMT00000058535
						hsa-miR-504-5p	MIMAT0002875	OTTHUMT00000058536
						hsa-miR-504-5p	MIMAT0002875	OTTHUMT00000058538
						hsa-miR-504-5p	MIMAT0002875	ENST00000305414
						hsa-miR-504-5p	MIMAT0002875	ENST00000315930
						hsa-miR-504-5p	MIMAT0002875	ENST00000370603
						hsa-miR-504-5p	MIMAT0002875	ENST00000436198
						hsa-miR-504-5p	MIMAT0002875	ENST00000441825
						hsa-miR-504-5p	MIMAT0002875	ENST00000455663
						hsa-miR-504-5p	MIMAT0002875	ENST00000541469
						hsa-miR-504-5p	MIMAT0002875	OTTHUMT00000058534
						hsa-miR-505-3p	MIMAT0002876	ENST00000370557
						hsa-miR-505-3p	MIMAT0002876	ENST00000485626
						hsa-miR-505-3p	MIMAT0002876	OTTHUMT00000058566
						hsa-miR-505-3p	MIMAT0002876	OTTHUMT00000058570
						hsa-miR-505-5p	MIMAT0004776	ENST00000370557
						hsa-miR-505-5p	MIMAT0004776	ENST00000485626
						hsa-miR-505-5p	MIMAT0004776	OTTHUMT00000058566
						hsa-miR-505-5p	MIMAT0004776	OTTHUMT00000058570
						hsa-miR-532-3p	MIMAT0004780	ENST00000376088
						hsa-miR-532-3p	MIMAT0004780	ENST00000376091
						hsa-miR-532-3p	MIMAT0004780	ENST00000482218
						hsa-miR-532-3p	MIMAT0004780	OTTHUMT00000056542
						hsa-miR-532-3p	MIMAT0004780	OTTHUMT00000056543
						hsa-miR-532-3p	MIMAT0004780	OTTHUMT00000109349
						hsa-miR-532-5p	MIMAT0002888	ENST00000376088
						hsa-miR-532-5p	MIMAT0002888	ENST00000376091
						hsa-miR-532-5p	MIMAT0002888	ENST00000482218
						hsa-miR-532-5p	MIMAT0002888	OTTHUMT00000056542
						hsa-miR-532-5p	MIMAT0002888	OTTHUMT00000056543
						hsa-miR-532-5p	MIMAT0002888	OTTHUMT00000109349
						hsa-miR-545-3p	MIMAT0003165	ENST00000418855
						hsa-miR-545-3p	MIMAT0003165	ENST00000423992
						hsa-miR-545-3p	MIMAT0003165	ENST00000429124
						hsa-miR-545-3p	MIMAT0003165	ENST00000430772
						hsa-miR-545-3p	MIMAT0003165	ENST00000455395
						hsa-miR-545-3p	MIMAT0003165	ENST00000602420
						hsa-miR-545-3p	MIMAT0003165	ENST00000602576
						hsa-miR-545-3p	MIMAT0003165	ENST00000602776
						hsa-miR-545-3p	MIMAT0003165	ENST00000602812
						hsa-miR-545-3p	MIMAT0003165	ENST00000603672
						hsa-miR-545-3p	MIMAT0003165	OTTHUMT00000057255
						hsa-miR-545-3p	MIMAT0003165	OTTHUMT00000057256
						hsa-miR-545-3p	MIMAT0003165	OTTHUMT00000057257
						hsa-miR-545-3p	MIMAT0003165	OTTHUMT00000057258
						hsa-miR-545-3p	MIMAT0003165	OTTHUMT00000057259
						hsa-miR-545-3p	MIMAT0003165	OTTHUMT00000467491
						hsa-miR-545-3p	MIMAT0003165	OTTHUMT00000467492
						hsa-miR-545-3p	MIMAT0003165	OTTHUMT00000467493
						hsa-miR-545-3p	MIMAT0003165	OTTHUMT00000467494
						hsa-miR-545-3p	MIMAT0003165	OTTHUMT00000468297
						hsa-miR-545-5p	MIMAT0004785	ENST00000418855
						hsa-miR-545-5p	MIMAT0004785	ENST00000423992
						hsa-miR-545-5p	MIMAT0004785	ENST00000429124
						hsa-miR-545-5p	MIMAT0004785	ENST00000430772
						hsa-miR-545-5p	MIMAT0004785	ENST00000455395
						hsa-miR-545-5p	MIMAT0004785	ENST00000602420
						hsa-miR-545-5p	MIMAT0004785	ENST00000602576
						hsa-miR-545-5p	MIMAT0004785	ENST00000602776
						hsa-miR-545-5p	MIMAT0004785	ENST00000602812
						hsa-miR-545-5p	MIMAT0004785	ENST00000603672
						hsa-miR-545-5p	MIMAT0004785	OTTHUMT00000057255
						hsa-miR-545-5p	MIMAT0004785	OTTHUMT00000057256
						hsa-miR-545-5p	MIMAT0004785	OTTHUMT00000057257
						hsa-miR-545-5p	MIMAT0004785	OTTHUMT00000057258
						hsa-miR-545-5p	MIMAT0004785	OTTHUMT00000057259
						hsa-miR-545-5p	MIMAT0004785	OTTHUMT00000467491
						hsa-miR-545-5p	MIMAT0004785	OTTHUMT00000467492
						hsa-miR-545-5p	MIMAT0004785	OTTHUMT00000467493
						hsa-miR-545-5p	MIMAT0004785	OTTHUMT00000467494
						hsa-miR-545-5p	MIMAT0004785	OTTHUMT00000468297
						hsa-miR-548am-3p	MIMAT0019076	ENST00000359276
						hsa-miR-548am-3p	MIMAT0019076	ENST00000380241
						hsa-miR-548am-3p	MIMAT0019076	ENST00000443824
						hsa-miR-548am-3p	MIMAT0019076	OTTHUMT00000055906
						hsa-miR-548am-3p	MIMAT0019076	OTTHUMT00000055907
						hsa-miR-548am-5p	MIMAT0022740	ENST00000359276
						hsa-miR-548am-5p	MIMAT0022740	ENST00000380241
						hsa-miR-548am-5p	MIMAT0022740	ENST00000443824
						hsa-miR-548am-5p	MIMAT0022740	OTTHUMT00000055906
						hsa-miR-548am-5p	MIMAT0022740	OTTHUMT00000055907
						hsa-miR-548an	MIMAT0019079	ENST00000372544
						hsa-miR-548an	MIMAT0019079	ENST00000372548
						hsa-miR-548an	MIMAT0019079	ENST00000421550
						hsa-miR-548an	MIMAT0019079	ENST00000478395
						hsa-miR-548an	MIMAT0019079	OTTHUMT00000057800
						hsa-miR-548an	MIMAT0019079	OTTHUMT00000057801
						hsa-miR-548an	MIMAT0019079	OTTHUMT00000057802
						hsa-miR-548ax	MIMAT0022474	ENST00000337414
						hsa-miR-548ax	MIMAT0022474	ENST00000380718
						hsa-miR-548ax	MIMAT0022474	ENST00000380732
						hsa-miR-548ax	MIMAT0022474	ENST00000380736
						hsa-miR-548ax	MIMAT0022474	ENST00000413512
						hsa-miR-548ax	MIMAT0022474	ENST00000489330
						hsa-miR-548ax	MIMAT0022474	ENST00000495242
						hsa-miR-548ax	MIMAT0022474	OTTHUMT00000055760
						hsa-miR-548ax	MIMAT0022474	OTTHUMT00000055761
						hsa-miR-548ax	MIMAT0022474	OTTHUMT00000055762
						hsa-miR-548ax	MIMAT0022474	OTTHUMT00000055766
						hsa-miR-548ax	MIMAT0022474	OTTHUMT00000291400
						hsa-miR-548f-3p	MIMAT0005895	ENST00000260943
						hsa-miR-548f-3p	MIMAT0005895	ENST00000288447
						hsa-miR-548f-3p	MIMAT0005895	ENST00000320301
						hsa-miR-548f-3p	MIMAT0005895	ENST00000342788
						hsa-miR-548f-3p	MIMAT0005895	ENST00000357033
						hsa-miR-548f-3p	MIMAT0005895	ENST00000361849
						hsa-miR-548f-3p	MIMAT0005895	ENST00000373955
						hsa-miR-548f-3p	MIMAT0005895	ENST00000373956
						hsa-miR-548f-3p	MIMAT0005895	ENST00000373957
						hsa-miR-548f-3p	MIMAT0005895	ENST00000373965
						hsa-miR-548f-3p	MIMAT0005895	ENST00000378677
						hsa-miR-548f-3p	MIMAT0005895	ENST00000395430
						hsa-miR-548f-3p	MIMAT0005895	ENST00000395432
						hsa-miR-548f-3p	MIMAT0005895	ENST00000395433
						hsa-miR-548f-3p	MIMAT0005895	ENST00000395438
						hsa-miR-548f-3p	MIMAT0005895	ENST00000395440
						hsa-miR-548f-3p	MIMAT0005895	ENST00000395442
						hsa-miR-548f-3p	MIMAT0005895	ENST00000395445
						hsa-miR-548f-3p	MIMAT0005895	ENST00000395446
						hsa-miR-548f-3p	MIMAT0005895	ENST00000402597
						hsa-miR-548f-3p	MIMAT0005895	ENST00000409834
						hsa-miR-548f-3p	MIMAT0005895	ENST00000414367
						hsa-miR-548f-3p	MIMAT0005895	ENST00000414778
						hsa-miR-548f-3p	MIMAT0005895	ENST00000420596
						hsa-miR-548f-3p	MIMAT0005895	ENST00000429839
						hsa-miR-548f-3p	MIMAT0005895	ENST00000435846
						hsa-miR-548f-3p	MIMAT0005895	ENST00000436443
						hsa-miR-548f-3p	MIMAT0005895	ENST00000437009
						hsa-miR-548f-3p	MIMAT0005895	ENST00000447523
						hsa-miR-548f-3p	MIMAT0005895	ENST00000448370
						hsa-miR-548f-3p	MIMAT0005895	ENST00000448885
						hsa-miR-548f-3p	MIMAT0005895	ENST00000455884
						hsa-miR-548f-3p	MIMAT0005895	ENST00000458638
						hsa-miR-548f-3p	MIMAT0005895	ENST00000480751
						hsa-miR-548f-3p	MIMAT0005895	ENST00000484594
						hsa-miR-548f-3p	MIMAT0005895	ENST00000488902
						hsa-miR-548f-3p	MIMAT0005895	ENST00000495484
						hsa-miR-548f-3p	MIMAT0005895	ENST00000508571
						hsa-miR-548f-3p	MIMAT0005895	ENST00000512003
						hsa-miR-548f-3p	MIMAT0005895	ENST00000515518
						hsa-miR-548f-3p	MIMAT0005895	OTTHUMT00000048121
						hsa-miR-548f-3p	MIMAT0005895	OTTHUMT00000048122
						hsa-miR-548f-3p	MIMAT0005895	OTTHUMT00000056182
						hsa-miR-548f-3p	MIMAT0005895	OTTHUMT00000056183
						hsa-miR-548f-3p	MIMAT0005895	OTTHUMT00000056184
						hsa-miR-548f-3p	MIMAT0005895	OTTHUMT00000056185
						hsa-miR-548f-3p	MIMAT0005895	OTTHUMT00000056186
						hsa-miR-548f-3p	MIMAT0005895	OTTHUMT00000056187
						hsa-miR-548f-3p	MIMAT0005895	OTTHUMT00000056190
						hsa-miR-548f-3p	MIMAT0005895	OTTHUMT00000056191
						hsa-miR-548f-3p	MIMAT0005895	OTTHUMT00000256597
						hsa-miR-548f-3p	MIMAT0005895	OTTHUMT00000257080
						hsa-miR-548f-3p	MIMAT0005895	OTTHUMT00000291334
						hsa-miR-548f-3p	MIMAT0005895	OTTHUMT00000291335
						hsa-miR-548f-3p	MIMAT0005895	OTTHUMT00000291336
						hsa-miR-548f-3p	MIMAT0005895	OTTHUMT00000291337
						hsa-miR-548f-3p	MIMAT0005895	OTTHUMT00000291338
						hsa-miR-548f-3p	MIMAT0005895	OTTHUMT00000291339
						hsa-miR-548f-3p	MIMAT0005895	OTTHUMT00000291340
						hsa-miR-548f-3p	MIMAT0005895	OTTHUMT00000291341
						hsa-miR-548f-3p	MIMAT0005895	OTTHUMT00000291342
						hsa-miR-548f-3p	MIMAT0005895	OTTHUMT00000291343
						hsa-miR-548f-3p	MIMAT0005895	OTTHUMT00000291344
						hsa-miR-548f-3p	MIMAT0005895	OTTHUMT00000291345
						hsa-miR-548f-3p	MIMAT0005895	OTTHUMT00000291346
						hsa-miR-548f-3p	MIMAT0005895	OTTHUMT00000328790
						hsa-miR-548f-3p	MIMAT0005895	OTTHUMT00000328791
						hsa-miR-548f-3p	MIMAT0005895	OTTHUMT00000336976
						hsa-miR-548f-3p	MIMAT0005895	OTTHUMT00000336977
						hsa-miR-548f-3p	MIMAT0005895	OTTHUMT00000336978
						hsa-miR-548f-3p	MIMAT0005895	OTTHUMT00000336979
						hsa-miR-548f-3p	MIMAT0005895	OTTHUMT00000372488
						hsa-miR-548f-3p	MIMAT0005895	OTTHUMT00000372489
						hsa-miR-548f-3p	MIMAT0005895	OTTHUMT00000372490
						hsa-miR-548f-3p	MIMAT0005895	OTTHUMT00000372492
						hsa-miR-6086	MIMAT0023711	ENST00000361306
						hsa-miR-6086	MIMAT0023711	ENST00000380602
						hsa-miR-6086	MIMAT0023711	OTTHUMT00000055800
						hsa-miR-6086	MIMAT0023711	OTTHUMT00000055801
						hsa-miR-652-3p	MIMAT0003322	ENST00000288381
						hsa-miR-652-3p	MIMAT0003322	ENST00000372068
						hsa-miR-652-3p	MIMAT0003322	ENST00000372072
						hsa-miR-652-3p	MIMAT0003322	ENST00000372073
						hsa-miR-652-3p	MIMAT0003322	ENST00000471255
						hsa-miR-652-3p	MIMAT0003322	OTTHUMT00000057896
						hsa-miR-652-3p	MIMAT0003322	OTTHUMT00000057898
						hsa-miR-652-3p	MIMAT0003322	OTTHUMT00000057899
						hsa-miR-652-5p	MIMAT0022709	ENST00000288381
						hsa-miR-652-5p	MIMAT0022709	ENST00000372068
						hsa-miR-652-5p	MIMAT0022709	ENST00000372072
						hsa-miR-652-5p	MIMAT0022709	ENST00000372073
						hsa-miR-652-5p	MIMAT0022709	ENST00000471255
						hsa-miR-652-5p	MIMAT0022709	OTTHUMT00000057896
						hsa-miR-652-5p	MIMAT0022709	OTTHUMT00000057898
						hsa-miR-652-5p	MIMAT0022709	OTTHUMT00000057899
						hsa-miR-660-3p	MIMAT0022711	ENST00000376088
						hsa-miR-660-3p	MIMAT0022711	ENST00000376091
						hsa-miR-660-3p	MIMAT0022711	ENST00000482218
						hsa-miR-660-3p	MIMAT0022711	OTTHUMT00000056542
						hsa-miR-660-3p	MIMAT0022711	OTTHUMT00000056543
						hsa-miR-660-3p	MIMAT0022711	OTTHUMT00000109349
						hsa-miR-660-5p	MIMAT0003338	ENST00000376088
						hsa-miR-660-5p	MIMAT0003338	ENST00000376091
						hsa-miR-660-5p	MIMAT0003338	ENST00000482218
						hsa-miR-660-5p	MIMAT0003338	OTTHUMT00000056542
						hsa-miR-660-5p	MIMAT0003338	OTTHUMT00000056543
						hsa-miR-660-5p	MIMAT0003338	OTTHUMT00000109349
						hsa-miR-664b-3p	MIMAT0022272	ENST00000369550
						hsa-miR-664b-3p	MIMAT0022272	ENST00000384221
						hsa-miR-664b-3p	MIMAT0022272	ENST00000412124
						hsa-miR-664b-3p	MIMAT0022272	ENST00000413910
						hsa-miR-664b-3p	MIMAT0022272	ENST00000426673
						hsa-miR-664b-3p	MIMAT0022272	ENST00000452771
						hsa-miR-664b-3p	MIMAT0022272	ENST00000475966
						hsa-miR-664b-3p	MIMAT0022272	ENST00000484317
						hsa-miR-664b-3p	MIMAT0022272	OTTHUMT00000061180
						hsa-miR-664b-3p	MIMAT0022272	OTTHUMT00000061181
						hsa-miR-664b-3p	MIMAT0022272	OTTHUMT00000061182
						hsa-miR-664b-3p	MIMAT0022272	OTTHUMT00000061184
						hsa-miR-664b-3p	MIMAT0022272	OTTHUMT00000316151
						hsa-miR-664b-3p	MIMAT0022272	OTTHUMT00000316154
						hsa-miR-664b-3p	MIMAT0022272	OTTHUMT00000316155
						hsa-miR-664b-5p	MIMAT0022271	ENST00000369550
						hsa-miR-664b-5p	MIMAT0022271	ENST00000384221
						hsa-miR-664b-5p	MIMAT0022271	ENST00000412124
						hsa-miR-664b-5p	MIMAT0022271	ENST00000413910
						hsa-miR-664b-5p	MIMAT0022271	ENST00000426673
						hsa-miR-664b-5p	MIMAT0022271	ENST00000452771
						hsa-miR-664b-5p	MIMAT0022271	ENST00000475966
						hsa-miR-664b-5p	MIMAT0022271	ENST00000484317
						hsa-miR-664b-5p	MIMAT0022271	OTTHUMT00000061180
						hsa-miR-664b-5p	MIMAT0022271	OTTHUMT00000061181
						hsa-miR-664b-5p	MIMAT0022271	OTTHUMT00000061182
						hsa-miR-664b-5p	MIMAT0022271	OTTHUMT00000061184
						hsa-miR-664b-5p	MIMAT0022271	OTTHUMT00000316151
						hsa-miR-664b-5p	MIMAT0022271	OTTHUMT00000316154
						hsa-miR-664b-5p	MIMAT0022271	OTTHUMT00000316155
						hsa-miR-676-3p	MIMAT0018204	ENST00000374552
						hsa-miR-676-3p	MIMAT0018204	ENST00000374553
						hsa-miR-676-3p	MIMAT0018204	ENST00000503592
						hsa-miR-676-3p	MIMAT0018204	ENST00000524573
						hsa-miR-676-3p	MIMAT0018204	OTTHUMT00000057047
						hsa-miR-676-3p	MIMAT0018204	OTTHUMT00000057048
						hsa-miR-676-3p	MIMAT0018204	OTTHUMT00000358734
						hsa-miR-676-3p	MIMAT0018204	OTTHUMT00000389124
						hsa-miR-676-5p	MIMAT0018203	ENST00000374552
						hsa-miR-676-5p	MIMAT0018203	ENST00000374553
						hsa-miR-676-5p	MIMAT0018203	ENST00000503592
						hsa-miR-676-5p	MIMAT0018203	ENST00000524573
						hsa-miR-676-5p	MIMAT0018203	OTTHUMT00000057047
						hsa-miR-676-5p	MIMAT0018203	OTTHUMT00000057048
						hsa-miR-676-5p	MIMAT0018203	OTTHUMT00000358734
						hsa-miR-676-5p	MIMAT0018203	OTTHUMT00000389124
						hsa-miR-718	MIMAT0012735	ENST00000369980
						hsa-miR-718	MIMAT0012735	OTTHUMT00000061143
						hsa-miR-764	MIMAT0010367	ENST00000276198
						hsa-miR-764	MIMAT0010367	ENST00000371950
						hsa-miR-764	MIMAT0010367	ENST00000371951
						hsa-miR-764	MIMAT0010367	OTTHUMT00000057961
						hsa-miR-764	MIMAT0010367	OTTHUMT00000057962
						hsa-miR-764	MIMAT0010367	OTTHUMT00000057963
						hsa-miR-766-3p	MIMAT0003888	ENST00000343984
						hsa-miR-766-3p	MIMAT0003888	ENST00000354228
						hsa-miR-766-3p	MIMAT0003888	ENST00000354416
						hsa-miR-766-3p	MIMAT0003888	ENST00000360156
						hsa-miR-766-3p	MIMAT0003888	ENST00000394610
						hsa-miR-766-3p	MIMAT0003888	ENST00000394616
						hsa-miR-766-3p	MIMAT0003888	ENST00000394617
						hsa-miR-766-3p	MIMAT0003888	ENST00000460411
						hsa-miR-766-3p	MIMAT0003888	ENST00000489216
						hsa-miR-766-3p	MIMAT0003888	OTTHUMT00000058059
						hsa-miR-766-3p	MIMAT0003888	OTTHUMT00000058060
						hsa-miR-766-3p	MIMAT0003888	OTTHUMT00000058061
						hsa-miR-766-3p	MIMAT0003888	OTTHUMT00000058062
						hsa-miR-766-3p	MIMAT0003888	OTTHUMT00000058063
						hsa-miR-766-3p	MIMAT0003888	OTTHUMT00000058064
						hsa-miR-766-5p	MIMAT0022714	ENST00000343984
						hsa-miR-766-5p	MIMAT0022714	ENST00000354228
						hsa-miR-766-5p	MIMAT0022714	ENST00000354416
						hsa-miR-766-5p	MIMAT0022714	ENST00000360156
						hsa-miR-766-5p	MIMAT0022714	ENST00000394610
						hsa-miR-766-5p	MIMAT0022714	ENST00000394616
						hsa-miR-766-5p	MIMAT0022714	ENST00000394617
						hsa-miR-766-5p	MIMAT0022714	ENST00000460411
						hsa-miR-766-5p	MIMAT0022714	ENST00000489216
						hsa-miR-766-5p	MIMAT0022714	OTTHUMT00000058059
						hsa-miR-766-5p	MIMAT0022714	OTTHUMT00000058060
						hsa-miR-766-5p	MIMAT0022714	OTTHUMT00000058061
						hsa-miR-766-5p	MIMAT0022714	OTTHUMT00000058062
						hsa-miR-766-5p	MIMAT0022714	OTTHUMT00000058063
						hsa-miR-766-5p	MIMAT0022714	OTTHUMT00000058064
						hsa-miR-767-3p	MIMAT0003883	ENST00000370311
						hsa-miR-767-3p	MIMAT0003883	ENST00000370314
						hsa-miR-767-3p	MIMAT0003883	OTTHUMT00000060921
						hsa-miR-767-3p	MIMAT0003883	OTTHUMT00000060922
						hsa-miR-767-5p	MIMAT0003882	ENST00000370311
						hsa-miR-767-5p	MIMAT0003882	ENST00000370314
						hsa-miR-767-5p	MIMAT0003882	OTTHUMT00000060921
						hsa-miR-767-5p	MIMAT0003882	OTTHUMT00000060922
						hsa-miR-92a-3p	MIMAT0000092	ENST00000385233
						hsa-miR-92a-3p	MIMAT0000092	ENST00000400282
						hsa-miR-92a-3p	MIMAT0000092	ENST00000581816
						hsa-miR-92a-3p	MIMAT0000092	ENST00000582141
						hsa-miR-92a-3p	MIMAT0000092	OTTHUMT00000045448
						hsa-miR-92a-3p	MIMAT0000092	OTTHUMT00000442497
						hsa-miR-92a-3p	MIMAT0000092	OTTHUMT00000442498
						hsa-miR-934	MIMAT0004977	ENST00000370634
						hsa-miR-934	MIMAT0004977	ENST00000440515
						hsa-miR-934	MIMAT0004977	ENST00000456412
						hsa-miR-934	MIMAT0004977	ENST00000470358
						hsa-miR-934	MIMAT0004977	OTTHUMT00000058493
						hsa-miR-934	MIMAT0004977	OTTHUMT00000058494
						hsa-miR-934	MIMAT0004977	OTTHUMT00000058495
						hsa-miR-934	MIMAT0004977	OTTHUMT00000058496
						hsa-miR-98-3p	MIMAT0022842	ENST00000262854
						hsa-miR-98-3p	MIMAT0022842	ENST00000342160
						hsa-miR-98-3p	MIMAT0022842	ENST00000427052
						hsa-miR-98-3p	MIMAT0022842	OTTHUMT00000056766
						hsa-miR-98-3p	MIMAT0022842	OTTHUMT00000056767
						hsa-miR-98-5p	MIMAT0000096	ENST00000262854
						hsa-miR-98-5p	MIMAT0000096	ENST00000342160
						hsa-miR-98-5p	MIMAT0000096	ENST00000427052
						hsa-miR-98-5p	MIMAT0000096	OTTHUMT00000056766
						hsa-miR-98-5p	MIMAT0000096	OTTHUMT00000056767

## Sheet: Table S6
Escaper genes hosting a miRNA in their locus (gene name alphabetical order)
Host gene name	Ensembl Transcrip	Guest miR ID	Guest miRNA mature ID			Color code
CSF2RA	ENST00000355432	hsa-miR-3690	MIMAT0018119				Escaper genes in Cotton et al. 2013
CSF2RA	ENST00000355805	hsa-miR-3690	MIMAT0018119				Escaper genes in Carrel et al. 2005
CSF2RA	ENST00000381500	hsa-miR-3690	MIMAT0018119				Escaper genes in both datasets
CSF2RA	ENST00000381509	hsa-miR-3690	MIMAT0018119
CSF2RA	ENST00000381524	hsa-miR-3690	MIMAT0018119
CSF2RA	ENST00000381529	hsa-miR-3690	MIMAT0018119
CSF2RA	ENST00000417535	hsa-miR-3690	MIMAT0018119
CSF2RA	ENST00000432318	hsa-miR-3690	MIMAT0018119
CSF2RA	ENST00000501036	hsa-miR-3690	MIMAT0018119
CTPS2	ENST00000359276	hsa-miR-548am-3p	MIMAT0019076
CTPS2	ENST00000380241	hsa-miR-548am-3p	MIMAT0019076
CTPS2	ENST00000443824	hsa-miR-548am-3p	MIMAT0019076
CTPS2	ENST00000359276	hsa-miR-548am-5p	MIMAT0022740
CTPS2	ENST00000380241	hsa-miR-548am-5p	MIMAT0022740
CTPS2	ENST00000443824	hsa-miR-548am-5p	MIMAT0022740
GABRE	ENST00000370328	hsa-miR-224-3p	MIMAT0009198
GABRE	ENST00000370328	hsa-miR-224-5p	MIMAT0000281
GABRE	ENST00000370328	hsa-miR-452-3p	MIMAT0001636
GABRE	ENST00000370328	hsa-miR-452-5p	MIMAT0001635
HTR2C	ENST00000276198	hsa-miR-1264	MIMAT0005791
HTR2C	ENST00000371950	hsa-miR-1264	MIMAT0005791
HTR2C	ENST00000371951	hsa-miR-1264	MIMAT0005791
HTR2C	ENST00000276198	hsa-miR-1298-3p	MIMAT0026641
HTR2C	ENST00000371950	hsa-miR-1298-3p	MIMAT0026641
HTR2C	ENST00000371951	hsa-miR-1298-3p	MIMAT0026641
HTR2C	ENST00000276198	hsa-miR-1298-5p	MIMAT0005800
HTR2C	ENST00000371950	hsa-miR-1298-5p	MIMAT0005800
HTR2C	ENST00000371951	hsa-miR-1298-5p	MIMAT0005800
HTR2C	ENST00000276198	hsa-miR-1911-3p	MIMAT0007886
HTR2C	ENST00000371950	hsa-miR-1911-3p	MIMAT0007886
HTR2C	ENST00000371951	hsa-miR-1911-3p	MIMAT0007886
HTR2C	ENST00000276198	hsa-miR-1911-5p	MIMAT0007885
HTR2C	ENST00000371950	hsa-miR-1911-5p	MIMAT0007885
HTR2C	ENST00000371951	hsa-miR-1911-5p	MIMAT0007885
HTR2C	ENST00000276198	hsa-miR-1912	MIMAT0007887
HTR2C	ENST00000371950	hsa-miR-1912	MIMAT0007887
HTR2C	ENST00000371951	hsa-miR-1912	MIMAT0007887
HTR2C	ENST00000276198	hsa-miR-448	MIMAT0001532
HTR2C	ENST00000371950	hsa-miR-448	MIMAT0001532
HTR2C	ENST00000371951	hsa-miR-448	MIMAT0001532
HTR2C	ENST00000276198	hsa-miR-764	MIMAT0010367
HTR2C	ENST00000371950	hsa-miR-764	MIMAT0010367
HTR2C	ENST00000371951	hsa-miR-764	MIMAT0010367
PUDP	ENST00000381077	hsa-miR-4767	MIMAT0019919
PUDP	ENST00000412827	hsa-miR-4767	MIMAT0019919
PUDP	ENST00000424830	hsa-miR-4767	MIMAT0019919
PUDP	ENST00000540122	hsa-miR-4767	MIMAT0019919
VGLL1	ENST00000370634	hsa-miR-934	MIMAT0004977

## Sheet: Table S7
Tarbase Experimentally Suppported Interactions for hsa-miR-548am-5p										Tarbase Experimentally Suppported Interactions for hsa-miR-4767
#	Gene Name	Gene Ensembl id	Tarbase Methods							#	Gene Name	Gene Ensembl id	Tarbase Methods
1	ARPC5	ENSG00000162704	PAR-CLIP							1	FOXK1	ENSG00000164916	PAR-CLIP
2	B2M	ENSG00000166710	PAR-CLIP							2	CNPPD1	ENSG00000115649	PAR-CLIP
3	CELF2	ENSG00000048740	Multiple							3	VGLL4	ENSG00000144560	PAR-CLIP
4	TAOK3	ENSG00000135090	PAR-CLIP
5	E2F7	ENSG00000165891	Multiple
6	PELI1	ENSG00000197329	PAR-CLIP
7	DTD2	ENSG00000129480	PAR-CLIP
8	KLHL28	ENSG00000179454	Multiple
9	ACTB	ENSG00000075624	PAR-CLIP
10	EAF1	ENSG00000144597	PAR-CLIP
11	CEP70	ENSG00000114107	Multiple
12	SLC38A1	ENSG00000111371	PAR-CLIP
13	DCP1A	ENSG00000272886	Multiple
14	PCNXL4	ENSG00000126773	PAR-CLIP
15	EGR1	ENSG00000120738	PAR-CLIP
16	PDLIM5	ENSG00000163110	PAR-CLIP
17	ZMAT3	ENSG00000172667	Multiple
18	NETO2	ENSG00000171208	PAR-CLIP
19	PDPR	ENSG00000090857	PAR-CLIP
20	SLC15A4	ENSG00000139370	Multiple
21	TRA2B	ENSG00000136527	Multiple
22	FBXO11	ENSG00000138081	PAR-CLIP
23	DVL3	ENSG00000161202	Multiple
24	FRMD4B	ENSG00000114541	PAR-CLIP
25	ELL2	ENSG00000118985	PAR-CLIP
26	G3BP1	ENSG00000145907	PAR-CLIP
27	TBC1D13	ENSG00000107021	PAR-CLIP
28	CAPN2	ENSG00000162909	PAR-CLIP
29	MX1	ENSG00000157601	PAR-CLIP
30	ACADSB	ENSG00000196177	PAR-CLIP
31	LRP6	ENSG00000070018	Multiple
32	ARID3A	ENSG00000116017	PAR-CLIP
33	CXorf23	ENSG00000173681	Multiple
34	OAS2	ENSG00000111335	Multiple
35	RAB35	ENSG00000111737	PAR-CLIP
36	NDFIP2	ENSG00000102471	PAR-CLIP
37	SH3BGRL	ENSG00000131171	Multiple
38	ZBTB38	ENSG00000177311	PAR-CLIP
39	ITGB8	ENSG00000105855	PAR-CLIP
40	FAM135A	ENSG00000082269	PAR-CLIP
41	RIOK3	ENSG00000101782	PAR-CLIP
42	ZRANB2	ENSG00000132485	PAR-CLIP
43	FAM171B	ENSG00000144369	PAR-CLIP
44	MRPS35	ENSG00000061794	PAR-CLIP
45	EIF2AK3	ENSG00000172071	PAR-CLIP
46	DICER1	ENSG00000100697	PAR-CLIP
47	FBXO21	ENSG00000135108	Multiple
48	SASS6	ENSG00000156876	PAR-CLIP
49	VTA1	ENSG00000009844	Multiple
50	RASA2	ENSG00000155903	PAR-CLIP
51	ZNF124	ENSG00000196418	PAR-CLIP
52	PRRC1	ENSG00000164244	PAR-CLIP
53	YWHAE	ENSG00000108953	Multiple
54	ELK4	ENSG00000158711	PAR-CLIP
55	CLIC4	ENSG00000169504	PAR-CLIP
56	CCNA2	ENSG00000145386	PAR-CLIP
57	FAM78A	ENSG00000126882	Multiple
58	PPM1K	ENSG00000163644	Multiple
59	EXOC5	ENSG00000070367	Multiple
60	DCAF8	ENSG00000132716	PAR-CLIP
61	KLHL8	ENSG00000145332	PAR-CLIP
62	GTF2H1	ENSG00000110768	PAR-CLIP
63	TMED7	ENSG00000134970	PAR-CLIP
64	SIRT1	ENSG00000096717	PAR-CLIP
65	STOM	ENSG00000148175	PAR-CLIP
66	REST	ENSG00000084093	PAR-CLIP
67	CAV1	ENSG00000105974	Multiple
68	ZNF431	ENSG00000196705	PAR-CLIP
69	FAM175A	ENSG00000163322	PAR-CLIP
70	RBBP9	ENSG00000089050	PAR-CLIP
71	CPEB4	ENSG00000113742	PAR-CLIP
72	MED21	ENSG00000152944	Multiple
73	USP4	ENSG00000114316	PAR-CLIP
74	CHMP1B	ENSG00000255112	PAR-CLIP
75	DBNDD1	ENSG00000003249	PAR-CLIP
76	NEDD4L	ENSG00000049759	PAR-CLIP
77	SEC23A	ENSG00000100934	PAR-CLIP
78	GNA13	ENSG00000120063	Multiple
79	BAX	ENSG00000087088	PAR-CLIP
80	NUDT21	ENSG00000167005	PAR-CLIP
81	ZNF445	ENSG00000185219	PAR-CLIP
82	EID1	ENSG00000255302	PAR-CLIP
83	RC3H2	ENSG00000056586	PAR-CLIP
84	FBXL4	ENSG00000112234	PAR-CLIP
85	ARPP19	ENSG00000128989	Multiple
86	ZNF148	ENSG00000163848	PAR-CLIP
87	LSM8	ENSG00000128534	Multiple
88	BACH1	ENSG00000156273	Multiple
89	FRS2	ENSG00000166225	PAR-CLIP
90	SNRK	ENSG00000163788	PAR-CLIP
91	DIP2B	ENSG00000066084	PAR-CLIP
92	LCOR	ENSG00000196233	PAR-CLIP
93	RDX	ENSG00000137710	PAR-CLIP
94	PEX3	ENSG00000034693	PAR-CLIP
95	RCSD1	ENSG00000198771	PAR-CLIP
96	SPATA13	ENSG00000182957	PAR-CLIP
97	NBN	ENSG00000104320	PAR-CLIP
98	RRM2B	ENSG00000048392	PAR-CLIP
99	URB2	ENSG00000135763	PAR-CLIP
100	ECHDC1	ENSG00000093144	PAR-CLIP
101	SRGAP1	ENSG00000196935	PAR-CLIP
102	ADNP2	ENSG00000101544	Multiple
103	WIPF1	ENSG00000115935	PAR-CLIP
104	DDX6	ENSG00000110367	Multiple
105	ANKIB1	ENSG00000001629	PAR-CLIP
106	KLHL5	ENSG00000109790	PAR-CLIP
107	STAG2	ENSG00000101972	PAR-CLIP
108	UBE4A	ENSG00000110344	Multiple
109	ITPKB	ENSG00000143772	PAR-CLIP
110	ATP1B1	ENSG00000143153	PAR-CLIP
111	RAB21	ENSG00000080371	PAR-CLIP
112	ITGAE	ENSG00000083457	Multiple
113	TMOD3	ENSG00000138594	PAR-CLIP
114	LY75	ENSG00000054219	Multiple
115	SPCS3	ENSG00000129128	PAR-CLIP
116	CTSC	ENSG00000109861	PAR-CLIP
117	MAP3K4	ENSG00000085511	PAR-CLIP
118	MAST2	ENSG00000086015	Multiple
119	IKZF3	ENSG00000161405	PAR-CLIP
120	MTMR2	ENSG00000087053	PAR-CLIP
121	PPP1R18	ENSG00000146112	PAR-CLIP
122	KRAS	ENSG00000133703	PAR-CLIP
123	DCAF10	ENSG00000122741	PAR-CLIP
124	FOXN2	ENSG00000170802	Multiple
125	CASP2	ENSG00000106144	PAR-CLIP
126	ZMYM5	ENSG00000132950	PAR-CLIP
127	SNIP1	ENSG00000163877	Multiple
128	WDR26	ENSG00000162923	PAR-CLIP
129	API5	ENSG00000166181	PAR-CLIP
130	MARCH7	ENSG00000136536	PAR-CLIP
131	CKAP5	ENSG00000175216	PAR-CLIP
132	TAOK1	ENSG00000160551	PAR-CLIP
133	ABHD2	ENSG00000140526	PAR-CLIP
134	SPIN4	ENSG00000186767	PAR-CLIP
135	RFX7	ENSG00000181827	Multiple
136	NSD1	ENSG00000165671	PAR-CLIP
137	RALGAPB	ENSG00000170471	Multiple
138	FYTTD1	ENSG00000122068	PAR-CLIP
139	CEP104	ENSG00000116198	PAR-CLIP
140	PURB	ENSG00000146676	PAR-CLIP
141	AMMECR1	ENSG00000101935	PAR-CLIP
142	HIVEP2	ENSG00000010818	Multiple
143	SENP6	ENSG00000112701	PAR-CLIP
144	PRDM1	ENSG00000057657	PAR-CLIP
145	ADAM17	ENSG00000151694	PAR-CLIP
146	C4orf32	ENSG00000174749	Multiple
147	H2AFV	ENSG00000105968	PAR-CLIP
148	CCSAP	ENSG00000154429	PAR-CLIP
149	EZH1	ENSG00000108799	PAR-CLIP
150	PRR14L	ENSG00000183530	PAR-CLIP
151	HECTD1	ENSG00000092148	PAR-CLIP
152	KLF13	ENSG00000169926	Multiple
153	APAF1	ENSG00000120868	Multiple
154	FAM217B	ENSG00000196227	PAR-CLIP
155	PCDH18	ENSG00000189184	PAR-CLIP
156	DPY19L4	ENSG00000156162	PAR-CLIP
157	PCGF5	ENSG00000180628	PAR-CLIP
158	SCAMP1	ENSG00000085365	PAR-CLIP
159	EIF5	ENSG00000100664	PAR-CLIP
160	C9orf41	ENSG00000156017	PAR-CLIP
161	ATM	ENSG00000149311	PAR-CLIP
162	SEPSECS	ENSG00000109618	PAR-CLIP
163	ISOC1	ENSG00000066583	PAR-CLIP
164	F13A1	ENSG00000124491	PAR-CLIP
165	ITGAV	ENSG00000138448	PAR-CLIP
166	SH3GL2	ENSG00000107295	Multiple
167	STK17B	ENSG00000081320	Multiple
168	TRIM59	ENSG00000213186	PAR-CLIP
169	PHTF2	ENSG00000006576	Multiple
170	MB21D1	ENSG00000164430	Multiple
171	ANP32A	ENSG00000140350	PAR-CLIP
172	DDIT4	ENSG00000168209	Multiple
173	PIKFYVE	ENSG00000115020	PAR-CLIP
174	TRERF1	ENSG00000124496	PAR-CLIP
175	CD226	ENSG00000150637	PAR-CLIP
176	BBIP1	ENSG00000214413	PAR-CLIP
177	TMEM161B	ENSG00000164180	PAR-CLIP
178	BTG2	ENSG00000159388	PAR-CLIP
179	FBN1	ENSG00000166147	PAR-CLIP
180	SLC16A14	ENSG00000163053	PAR-CLIP
181	DCP2	ENSG00000172795	PAR-CLIP
182	FNDC3B	ENSG00000075420	PAR-CLIP
183	CTNNB1	ENSG00000168036	PAR-CLIP
184	UBE2A	ENSG00000077721	Multiple
185	GPD2	ENSG00000115159	PAR-CLIP
186	TMEM56	ENSG00000152078	PAR-CLIP
187	TRIM65	ENSG00000141569	PAR-CLIP
188	GFPT1	ENSG00000198380	PAR-CLIP
189	MYLIP	ENSG00000007944	Multiple
190	ARL6IP1	ENSG00000170540	Multiple
191	CDV3	ENSG00000091527	Multiple
192	PBX3	ENSG00000167081	PAR-CLIP
193	FAR1	ENSG00000197601	Multiple
194	SLC4A7	ENSG00000033867	PAR-CLIP
195	CYP27C1	ENSG00000186684	PAR-CLIP
196	CSNK1A1	ENSG00000113712	Multiple
197	LNPEP	ENSG00000113441	Multiple
198	WDR48	ENSG00000114742	PAR-CLIP
199	ACTR2	ENSG00000138071	PAR-CLIP
200	IFI44L	ENSG00000137959	PAR-CLIP
201	MKLN1	ENSG00000128585	PAR-CLIP
202	PARP16	ENSG00000138617	PAR-CLIP
203	VEZT	ENSG00000028203	PAR-CLIP
204	DEPDC1	ENSG00000024526	PAR-CLIP
205	TP53INP1	ENSG00000164938	Multiple
206	ELMSAN1	ENSG00000156030	Multiple
207	FAM219B	ENSG00000178761	PAR-CLIP
208	PTP4A2	ENSG00000184007	PAR-CLIP
209	TMEM9B	ENSG00000175348	PAR-CLIP
210	FAM126A	ENSG00000122591	PAR-CLIP
211	TBCEL	ENSG00000154114	Multiple
212	MTPN	ENSG00000105887	Multiple
213	BMP2K	ENSG00000138756	Multiple
214	ZAK	ENSG00000091436	Multiple
215	SETD8	ENSG00000183955	PAR-CLIP
216	KLHL36	ENSG00000135686	Multiple
217	CCDC47	ENSG00000108588	Multiple
218	ZC3H12C	ENSG00000149289	PAR-CLIP
219	GLO1	ENSG00000124767	PAR-CLIP
220	MAGEC1	ENSG00000155495	PAR-CLIP
221	NCAPG	ENSG00000109805	PAR-CLIP
222	MMD	ENSG00000108960	Multiple
223	TXN	ENSG00000136810	PAR-CLIP
224	PIK3R1	ENSG00000145675	PAR-CLIP
225	SKI	ENSG00000157933	PAR-CLIP
226	SOS1	ENSG00000115904	Multiple
227	RORA	ENSG00000069667	Multiple
228	TMPO	ENSG00000120802	PAR-CLIP
229	SLC12A2	ENSG00000064651	Multiple
230	LARP4	ENSG00000161813	Multiple
231	CHRAC1	ENSG00000104472	PAR-CLIP
232	DNAJB14	ENSG00000164031	PAR-CLIP
233	GPALPP1	ENSG00000133114	PAR-CLIP
234	SDE2	ENSG00000143751	Multiple
235	TMED4	ENSG00000158604	PAR-CLIP
236	TNFRSF10B	ENSG00000120889	Multiple
237	TIA1	ENSG00000116001	PAR-CLIP
238	TSC22D2	ENSG00000196428	PAR-CLIP
239	PHKA1	ENSG00000067177	PAR-CLIP
240	TMEM2	ENSG00000135048	Multiple
241	FIGN	ENSG00000182263	PAR-CLIP
242	MED28	ENSG00000118579	PAR-CLIP
243	USPL1	ENSG00000132952	PAR-CLIP
244	DUSP7	ENSG00000164086	Multiple
245	OSTM1	ENSG00000081087	PAR-CLIP
246	GTPBP2	ENSG00000172432	PAR-CLIP
247	CDC73	ENSG00000134371	PAR-CLIP
248	AKIRIN1	ENSG00000174574	PAR-CLIP
249	MBNL2	ENSG00000139793	PAR-CLIP
250	FOXJ3	ENSG00000198815	PAR-CLIP
251	CBLN3	ENSG00000139899	PAR-CLIP
252	AHSA2	ENSG00000173209	PAR-CLIP
253	ZCCHC14	ENSG00000140948	PAR-CLIP
254	FAM73A	ENSG00000180488	PAR-CLIP
255	CDK17	ENSG00000059758	PAR-CLIP
256	S100PBP	ENSG00000116497	Multiple
257	PUM2	ENSG00000055917	PAR-CLIP
258	REV3L	ENSG00000009413	Multiple
259	TWISTNB	ENSG00000105849	PAR-CLIP
260	POLK	ENSG00000122008	PAR-CLIP
261	UBE2D3	ENSG00000109332	PAR-CLIP
262	CREB3L2	ENSG00000182158	PAR-CLIP
263	AKAP5	ENSG00000179841	PAR-CLIP
264	CERS6	ENSG00000172292	Multiple
265	KIAA0040	ENSG00000235750	Multiple
266	PPP1R27	ENSG00000182676	PAR-CLIP
267	ACSL4	ENSG00000068366	PAR-CLIP
268	UBE2G1	ENSG00000132388	PAR-CLIP
269	NUP54	ENSG00000138750	Multiple
270	PCMTD1	ENSG00000168300	PAR-CLIP
271	IL6ST	ENSG00000134352	PAR-CLIP
272	ENPP4	ENSG00000001561	Multiple
273	PPP1R8	ENSG00000117751	PAR-CLIP
274	TULP4	ENSG00000130338	Multiple
275	SLC35E3	ENSG00000175782	Multiple
276	PKN2	ENSG00000065243	PAR-CLIP
277	AP3S2	ENSG00000157823	PAR-CLIP
278	BCLAF1	ENSG00000029363	Multiple
279	MBNL1	ENSG00000152601	Multiple
280	GFM2	ENSG00000164347	PAR-CLIP
281	BHLHB9	ENSG00000198908	PAR-CLIP
282	CSTF2T	ENSG00000177613	PAR-CLIP
283	RPRD1A	ENSG00000141425	PAR-CLIP
284	NUP155	ENSG00000113569	Multiple
285	WDR91	ENSG00000105875	PAR-CLIP
286	BTBD7	ENSG00000011114	PAR-CLIP
287	PRKAR2B	ENSG00000005249	PAR-CLIP
288	BVES	ENSG00000112276	PAR-CLIP
289	PDE7A	ENSG00000205268	PAR-CLIP
290	DUSP5	ENSG00000138166	PAR-CLIP
291	PPM1G	ENSG00000115241	PAR-CLIP
292	CLUAP1	ENSG00000103351	PAR-CLIP
293	C9orf64	ENSG00000165118	PAR-CLIP
294	CPEB3	ENSG00000107864	PAR-CLIP
295	PTEN	ENSG00000171862	PAR-CLIP
296	DNAJB4	ENSG00000162616	PAR-CLIP
297	FOXO1	ENSG00000150907	PAR-CLIP
298	TMEM214	ENSG00000119777	Multiple
299	SPATS2	ENSG00000123352	Multiple
300	NUPL1	ENSG00000139496	PAR-CLIP
301	MED6	ENSG00000133997	PAR-CLIP
302	GNG5	ENSG00000174021	PAR-CLIP
303	RPL27A	ENSG00000166441	Multiple
304	SERTAD2	ENSG00000179833	PAR-CLIP
305	GCFC2	ENSG00000005436	PAR-CLIP
306	PARD6B	ENSG00000124171	PAR-CLIP
307	SERBP1	ENSG00000142864	PAR-CLIP
308	CPNE8	ENSG00000139117	Multiple
309	CBX3	ENSG00000122565	PAR-CLIP
310	ZBTB25	ENSG00000089775	PAR-CLIP
311	EID3	ENSG00000255150	PAR-CLIP
312	BRWD1	ENSG00000185658	Multiple
313	SPOPL	ENSG00000144228	Multiple
314	MEF2A	ENSG00000068305	Multiple
315	IRF1	ENSG00000125347	Multiple
316	RPA2	ENSG00000117748	PAR-CLIP
317	MTDH	ENSG00000147649	PAR-CLIP
318	NIN	ENSG00000100503	PAR-CLIP
319	PCMT1	ENSG00000120265	PAR-CLIP
320	BMPR2	ENSG00000204217	PAR-CLIP
321	KIAA1551	ENSG00000174718	PAR-CLIP
322	PNISR	ENSG00000132424	PAR-CLIP
323	XIAP	ENSG00000101966	PAR-CLIP
324	C17orf80	ENSG00000141219	Multiple
325	LIG4	ENSG00000174405	PAR-CLIP
326	SYNCRIP	ENSG00000135316	PAR-CLIP
327	KDM5B	ENSG00000117139	PAR-CLIP
328	RMND5A	ENSG00000153561	PAR-CLIP
329	TXNIP	ENSG00000265972	PAR-CLIP
330	PCDHB9	ENSG00000177839	PAR-CLIP
331	NUDT3	ENSG00000272325	PAR-CLIP
332	SYNRG	ENSG00000275066	PAR-CLIP

## Sheet: Table S8
Pathway analysis of experimentally validated target genes of miR-548am-5p (database Tarbase 8.0, 332 validated interactions; database mirPath v.3, enrichment analysis method: hypergeometric distribution, FDR correction applied)
KEGG pathway	p-value	#genes
Endometrial cancer	0.00604528	5
Apoptosis	0.013403	8
Regulation of actin cytoskeleton	0.0221232	11
p53 signaling pathway	0.0406979	7
Viral carcinogenesis	0.0406979	9
Proteoglycans in cancer	0.0406979	9
